# Supplementary material for: Double-CRISPR Knockout Simulation (DKOsim): A Monte-Carlo randomization system to model cell growth behavior and infer the optimal library design for growth-based double knockout screens
Source: PLoS Comput Biol. 2026 Apr 17;22(4):e1013510. doi: 10.1371/journal.pcbi.1013510 (PMC13108905; doi:10.1371/journal.pcbi.1013510)
Supplement: S1 Data — (XLSX) [file pcbi.1013510.s008.xlsx]

## Sheet: coverage
sample	coverage_x	pseudp_count	run_time_hrs	correlation_r_dlfc_all	correlation_r_dlfc_no_ntc	auc_pr_neg_gi_dlfc	precision_k_100_dlfc	recall_k_100_dlfc	frac_reads_top5p	correlation_r_rel_freq_constructs	correlation_r_lfc	bagel_aucpr_essentiality
DKO_simulation_hpc_v8_guide_120x3x4x2_1x_run89	1	5e-06	0.033	0.34421	0.407199	0.139683	0.2125	0.17	0.412937	0.602966	0.313017	0.686
DKO_simulation_hpc_v8_guide_120x3x4x2_5x_run90	5	5e-06	0.035	0.588247	0.609285	0.616467	0.725	0.58	0.375887	0.881427	0.717131	0.878
DKO_simulation_hpc_v8_guide_120x3x4x2_10x_run91	10	5e-07	0.043	0.640848	0.648248	0.705127	0.8125	0.65	0.37375	0.930758	0.852253	0.879
DKO_simulation_hpc_v8_guide_120x3x4x2_30x_run92	30	5e-07	0.045	0.678864	0.682474	0.722898	0.85	0.68	0.372324	0.969594	0.94628	0.879
DKO_simulation_hpc_v8_guide_120x3x4x2_50x_run93	50	5e-07	0.052	0.688509	0.691537	0.735741	0.8625	0.69	0.370943	0.977881	0.965112	0.883
DKO_simulation_hpc_v8_guide_120x3x4x2_80x_run94	80	5e-08	0.0615	0.69586	0.698887	0.733853	0.8625	0.69	0.371117	0.982835	0.947429	0.883
DKO_simulation_hpc_v8_guide_120x3x4x2_100x_run95	100	5e-08	0.071	0.697006	0.699837	0.73128	0.8625	0.69	0.370362	0.983403	0.953282	0.983
DKO_simulation_hpc_v8_guide_120x3x4x2_300x_run96	300	5e-08	0.0375	0.704044	0.706768	0.736499	0.85	0.68	0.370213	0.987665	0.982693	0.981
DKO_simulation_hpc_v8_guide_120x3x4x2_500x_run97	500	5e-08	0.215	0.704834	0.707612	0.73692	0.85	0.68	0.370463	0.988985	0.98996	0.981

## Sheet: high_efficacy_guides_percentage
sample	heg_prop	coverage	pseudp_count	run_time_hrs	correlation_r_dlfc_all	correlation_r_dlfc_no_ntc	auc_pr_neg_gi_dlfc	precision_k_100_dlfc	recall_k_100_dlfc	precision_neg_hits_dlfc	recall_neg_hits_dlfc	bagel_aucpr_essentiality
DKO_simulation_hpc_v8_guide_120x3x4x2_10x_run195	10	10	5e-07	0.0184531	0.346767	0.353035	0.299831	0.375	0.3	0.846154	0.11	0.757
DKO_simulation_hpc_v8_guide_120x3x4x2_10x_run196	30	10	5e-07	0.0178317	0.57475	0.580766	0.618377	0.7	0.56	0.815789	0.31	0.819
DKO_simulation_hpc_v8_guide_120x3x4x2_10x_run197	50	10	5e-07	0.0184789	0.659629	0.663768	0.726322	0.875	0.7	0.867647	0.59	0.967
DKO_simulation_hpc_v8_guide_120x3x4x2_10x_run198	80	10	5e-07	0.0185042	0.672512	0.681888	0.733347	0.85	0.68	0.716981	0.76	0.981
DKO_simulation_hpc_v8_guide_120x3x4x2_10x_run199	100	10	5e-07	0.0184167	0.661741	0.667438	0.742231	0.9	0.72	0.553957	0.77	0.879
DKO_simulation_hpc_v8_guide_120x3x4x2_100x_run189	10	100	5e-08	0.0389	0.610825	0.61103	0.555322	0.7	0.56	0.933333	0.14	0.858
DKO_simulation_hpc_v8_guide_120x3x4x2_100x_run190	30	100	5e-08	0.038	0.71163	0.711823	0.764121	0.85	0.68	0.84	0.42	0.953
DKO_simulation_hpc_v8_guide_120x3x4x2_100x_run191	50	100	5e-08	0.0375	0.768658	0.768655	0.860744	0.925	0.74	0.910448	0.61	0.979
DKO_simulation_hpc_v8_guide_120x3x4x2_100x_run192	80	100	5e-08	0.0362	0.775945	0.777698	0.836072	0.9625	0.77	0.864583	0.83	0.976
DKO_simulation_hpc_v8_guide_120x3x4x2_100x_run193	100	100	5e-08	0.0361	0.760875	0.762176	0.874732	0.9875	0.79	0.89	0.89	0.881
DKO_simulation_hpc_v8_guide_120x3x4x2_200x_run200	10	200	5e-08	0.0593	0.654177	0.654737	0.641019	0.8125	0.65	1	0.13	0.979
DKO_simulation_hpc_v8_guide_120x3x4x2_200x_run201	30	200	5e-08	0.05938	0.744605	0.744846	0.821535	0.9125	0.73	0.9	0.36	0.978
DKO_simulation_hpc_v8_guide_120x3x4x2_200x_run202	50	200	5e-08	0.0576931	0.797607	0.797741	0.877118	0.9375	0.75	0.929577	0.66	0.892
DKO_simulation_hpc_v8_guide_120x3x4x2_200x_run203	80	200	5e-08	0.0571847	0.794272	0.796164	0.872667	1	0.8	0.963855	0.8	0.979
DKO_simulation_hpc_v8_guide_120x3x4x2_200x_run204	100	200	5e-08	0.0564294	0.788365	0.789697	0.883524	0.975	0.78	0.907216	0.88	0.881

## Sheet: sko_counts_dispersion
sample	sigma_f	confidence	z	sd_log10_counts_guide_t0	coverage	pseudp_count	run_time_hrs	correlation_r_dlfc_all	correlation_r_dlfc_no_ntc	auc_pr_neg_gi_dlfc	precision_k_100_dlfc	recall_k_100_dlfc	precision_neg_hits_dlfc	recall_neg_hits_dlfc	bagel_aucpr_essentiality
DKO_simulation_hpc_v8_guide_120x3x4x2_10x_run205	1/3.29	90	3.29	0.210533	10	5e-07	0.0189997	0.64486	0.651698	0.719281	0.8375	0.67	0.431472	0.85	0.975
DKO_simulation_hpc_v8_guide_120x3x4x2_10x_run206	1/2.56	80	2.56	0.274176	10	5e-07	0.0205808	0.623069	0.631617	0.63063	0.7625	0.61	0.36087	0.83	0.883
DKO_simulation_hpc_v8_guide_120x3x4x2_10x_run207	1/2.07	70	2.07	0.344586	10	5e-07	0.0205225	0.583956	0.594309	0.490992	0.625	0.5	0.285199	0.79	0.881
DKO_simulation_hpc_v8_guide_120x3x4x2_10x_run208	1/1.68	60	1.68	0.428394	10	5e-07	0.0193589	0.532758	0.543009	0.332555	0.425	0.34	0.205607	0.66	0.849
DKO_simulation_hpc_v8_guide_120x3x4x2_10x_run209	1/1.35	50	1.35	0.4979	10	5e-07	0.0187922	0.462146	0.471802	0.187901	0.2625	0.21	0.161458	0.62	0.862
DKO_simulation_hpc_v8_guide_120x3x4x2_10x_run210	1/1.05	40	1.05	0.558036	10	5e-07	0.0187411	0.351101	0.358403	0.105646	0.125	0.1	0.108861	0.43	0.816
DKO_simulation_hpc_v8_guide_120x3x4x2_100x_run95	1/3.29	90	3.29	0.210053	100	5e-08	0.071	0.695278	0.697411	0.812028	0.9	0.72	0.664234	0.91	0.983
DKO_simulation_hpc_v8_guide_120x3x4x2_100x_run140	1/2.56	80	2.56	0.27307	100	5e-08	0.0346817	0.652305	0.654979	0.787111	0.85	0.68	0.458823	0.78	0.881
DKO_simulation_hpc_v8_guide_120x3x4x2_100x_run141	1/2.07	70	2.07	0.342352	100	5e-08	0.0345328	0.644816	0.647163	0.770272	0.8125	0.65	0.401961	0.82	0.876
DKO_simulation_hpc_v8_guide_120x3x4x2_100x_run142	1/1.68	60	1.68	0.427953	100	5e-08	0.0344831	0.639312	0.64139	0.725829	0.7625	0.61	0.322176	0.77	0.878
DKO_simulation_hpc_v8_guide_120x3x4x2_100x_run143	1/1.35	50	1.35	0.542762	100	5e-08	0.0344706	0.620951	0.62298	0.651407	0.6875	0.55	0.256493	0.79	0.772
DKO_simulation_hpc_v8_guide_120x3x4x2_100x_run144	1/1.05	40	1.05	0.705881	100	5e-08	0.0346267	0.575191	0.576868	0.500466	0.5375	0.43	0.159737	0.73	0.739
DKO_simulation_hpc_v8_guide_120x3x4x2_200x_run211	1/3.29	90	3.29	0.210046	200	5e-08	0.05622	0.713073	0.715173	0.826009	0.9125	0.73	0.674074	0.91	0.876
DKO_simulation_hpc_v8_guide_120x3x4x2_200x_run212	1/2.56	80	2.56	0.273444	200	5e-08	0.0566933	0.705601	0.707977	0.806501	0.9	0.72	0.5625	0.9	0.888
DKO_simulation_hpc_v8_guide_120x3x4x2_200x_run213	1/2.07	70	2.07	0.342913	200	5e-08	0.0569061	0.692602	0.6954	0.769211	0.875	0.7	0.463917	0.9	0.981
DKO_simulation_hpc_v8_guide_120x3x4x2_200x_run214	1/1.68	60	1.68	0.428947	200	5e-08	0.0569469	0.673819	0.677303	0.722751	0.8	0.64	0.409302	0.88	0.983
DKO_simulation_hpc_v8_guide_120x3x4x2_200x_run215	1/1.35	50	1.35	0.542338	200	5e-08	0.0574919	0.645069	0.648565	0.632651	0.675	0.54	0.342857	0.84	0.981
DKO_simulation_hpc_v8_guide_120x3x4x2_200x_run216	1/1.05	40	1.05	0.709434	200	5e-08	0.0578133	0.576855	0.580364	0.422101	0.5125	0.41	0.257764	0.83	0.952

## Sheet: number_guides_per_gene
sample	num_guide	heg_prop	correlation_r_dlfc_all	correlation_r_dlfc_no_ntc	auc_roc_all_gi_dlfc	auc_pr_neg_gi_dlfc	precision_k_100_dlfc	recall_k_100_dlfc	frac_reads_top5p	correlation_r_rel_freq_constructs	correlation_r_lfc	run_time_hrs	bagel_aucpr_essentiality	run_environment
DKO_simulation_hpc_v8_guide_120x3x4x2_100x_run145	1	105	0.551486	0.551791	0.459269	0.574572	0.6875	0.55	0.368939	0.993609	0.955548	0.00394361	0.881	local
DKO_simulation_hpc_v8_guide_120x3x4x2_100x_run146	2	105	0.641089	0.64236	0.448743	0.769072	0.875	0.7	0.370394	0.982779	0.974877	0.01514	0.883	local
DKO_simulation_hpc_v8_guide_120x3x4x2_100x_run95	3	105	0.697482	0.70044	0.455196	0.73128	0.8625	0.69	0.370911	0.98437	0.954869	0.0368814	0.983	local
DKO_simulation_hpc_v8_guide_120x3x4x2_100x_run147	5	105	0.691382	0.693186	0.449151	0.838386	0.9375	0.75	0.370861	0.982384	0.969668	0.129131	0.979	local
DKO_simulation_hpc_v8_guide_120x3x4x2_100x_run149	7	105	0.693907	0.696075	0.45469	0.834593	0.9125	0.73	0.371055	0.982595	0.976455	0.340528	0.983	local
DKO_simulation_hpc_v8_guide_120x3x4x2_100x_run148	10	105	0.699184	0.701405	0.45191	0.825094	0.9	0.72	0.371115	0.981904	0.95633	1.17212	0.979	local
DKO_simulation_hpc_v8_guide_120x3x4x2_100x_run150	1	100	0.677466	0.678656	0.44695	0.720958	0.85	0.68	0.326112	0.984956	0.910756	0.00377444		local
DKO_simulation_hpc_v8_guide_120x3x4x2_100x_run151	2	100	0.75837	0.760171	0.451455	0.814994	0.95	0.76	0.143293	0.969517	0.944682	0.0148906		local
DKO_simulation_hpc_v8_guide_120x3x4x2_100x_run152	3	100	0.742943	0.74445	0.447305	0.795114	0.9125	0.73	0.323735	0.965821	0.916974	0.0375508		local
DKO_simulation_hpc_v8_guide_120x3x4x2_100x_run153	5	100	0.735847	0.737887	0.455821	0.690118	0.8375	0.67	0.333156	0.960904	0.945136	0.128742		local
DKO_simulation_hpc_v8_guide_120x3x4x2_100x_run154	7	100	0.726132	0.727506	0.46117	0.57006	0.725	0.58	0.327666	0.961283	0.957101	0.794764		local
DKO_simulation_hpc_v8_guide_120x3x4x2_100x_run155	10	100	0.719529	0.72076	0.462442	0.410357	0.575	0.46	0.327963	0.957383	0.921334	1.1494		local
DKO_simulation_hpc_v8_guide_120x3x4x2_100x_run156	1	80	0.639182	0.639975	0.482978	0.62143	0.75	0.6	0.2829	0.762489	0.708826	0.00379389		local
DKO_simulation_hpc_v8_guide_120x3x4x2_100x_run157	2	80	0.758085	0.760061	0.475723	0.792516	0.925	0.74	0.278557	0.751165	0.779332	0.0153644		local
DKO_simulation_hpc_v8_guide_120x3x4x2_100x_run158	3	80	0.767065	0.769313	0.469353	0.770983	0.8875	0.71	0.284214	0.761936	0.708653	0.0380847		local
DKO_simulation_hpc_v8_guide_120x3x4x2_100x_run159	5	80	0.758469	0.760814	0.468664	0.680128	0.85	0.68	0.289869	0.807327	0.768182	0.130398		local
DKO_simulation_hpc_v8_guide_120x3x4x2_100x_run160	7	80	0.77047	0.772586	0.48146	0.623225	0.825	0.66	0.284574	0.805697	0.749194	0.581		hpc
DKO_simulation_hpc_v8_guide_120x3x4x2_100x_run161	10	80	0.752931	0.754446	0.480548	0.464346	0.6	0.48	0.282529	0.768508	0.745891	1.8		hpc
DKO_simulation_hpc_v8_guide_120x3x4x2_100x_run162	1	50	0.622546	0.622568	0.449373	0.622242	0.7	0.56	0.228774	0.637415	0.400694	0.00389722		local
DKO_simulation_hpc_v8_guide_120x3x4x2_100x_run163	2	50	0.762129	0.762173	0.446225	0.792791	0.925	0.74	0.224429	0.479435	0.463536	0.0147589		local
DKO_simulation_hpc_v8_guide_120x3x4x2_100x_run164	3	50	0.786451	0.786511	0.443125	0.836623	0.9375	0.75	0.209099	0.496373	0.447965	0.0367019		local
DKO_simulation_hpc_v8_guide_120x3x4x2_100x_run165	5	50	0.797607	0.797599	0.48288	0.764043	0.8625	0.69	0.21993	0.571965	0.466241	0.126702		local
DKO_simulation_hpc_v8_guide_120x3x4x2_100x_run166	7	50	0.789687	0.789761	0.481034	0.674208	0.7625	0.61	0.221651	0.584051	0.482112	0.599		hpc
DKO_simulation_hpc_v8_guide_120x3x4x2_100x_run167	10	50	0.780754	0.781128	0.48788	0.532435	0.6625	0.53	0.227445	0.575713	0.444151	1.801		hpc
DKO_simulation_hpc_v8_guide_120x3x4x2_100x_run168	1	30	0.511604	0.511908	0.489839	0.436171	0.5375	0.43	0.163071	0.618969	0.299093	0.00381861		local
DKO_simulation_hpc_v8_guide_120x3x4x2_100x_run169	2	30	0.689609	0.689625	0.461767	0.767515	0.85	0.68	0.182709	0.440658	0.327202	0.0146769		local
DKO_simulation_hpc_v8_guide_120x3x4x2_100x_run170	3	30	0.749627	0.749956	0.451369	0.777095	0.875	0.7	0.174696	0.466375	0.278485	0.0377747		local
DKO_simulation_hpc_v8_guide_120x3x4x2_100x_run171	5	30	0.804091	0.804208	0.474357	0.750082	0.8875	0.71	0.181039	0.44308	0.332575	0.132638		local
DKO_simulation_hpc_v8_guide_120x3x4x2_100x_run172	7	30	0.794673	0.794867	0.479966	0.670502	0.7875	0.63	0.176519	0.45242	0.313731	0.578		hpc
DKO_simulation_hpc_v8_guide_120x3x4x2_100x_run173	10	30	0.792812	0.792936	0.500828	0.576452	0.6625	0.53	0.186559	0.463646	0.263943	1.789		hpc
DKO_simulation_hpc_v8_guide_120x3x4x2_100x_run174	1	10	0.453269	0.453308	0.504648	0.389111	0.5125	0.41	0.150118	0.640183	0.088968	0.00392333		local
DKO_simulation_hpc_v8_guide_120x3x4x2_100x_run175	2	10	0.5666	0.567863	0.529936	0.475148	0.6	0.48	0.142507	0.64252	0.157042	0.0148903		local
DKO_simulation_hpc_v8_guide_120x3x4x2_100x_run176	3	10	0.65889	0.659164	0.51908	0.595211	0.7875	0.63	0.139053	0.596718	0.0662038	0.0389197		local
DKO_simulation_hpc_v8_guide_120x3x4x2_100x_run177	5	10	0.750224	0.751033	0.500214	0.692003	0.8125	0.65	0.138842	0.661817	0.17318	0.130538		local
DKO_simulation_hpc_v8_guide_120x3x4x2_100x_run178	7	10	0.761417	0.763284	0.528712	0.592369	0.675	0.54	0.140899	0.6154	0.277511	0.604		hpc
DKO_simulation_hpc_v8_guide_120x3x4x2_100x_run179	10	10	0.784849	0.785395	0.520873	0.570779	0.6875	0.55	0.144788	0.586318	0.204627	1.727		hpc

## Sheet: cell_doublings
sample	bottleneck_size	bottleneck_encounter_times	doubling_time	correlation_r_dlfc_all	correlation_r_dlfc_no_ntc	auc_roc_all_gi_dlfc	auc_pr_neg_gi_dlfc	precision_k_100_dlfc	recall_k_100_dlfc	frac_reads_top5p	correlation_r_rel_freq_constructs	correlation_r_lfc	bagel_aucpr_essentiality
DKO_simulation_hpc_v8_guide_120x3x4x2_100x_run108	1	1	1	0.747521	0.753299	0.445886	0.855005	0.95	0.76	0.161706	0.907892	0.872861	0.881
DKO_simulation_hpc_v8_guide_120x3x4x2_100x_run95	2	1	3	0.697006	0.699837	0.455196	0.73128	0.8625	0.69	0.370362	0.983403	0.953282	0.983
DKO_simulation_hpc_v8_guide_120x3x4x2_100x_run109	2	2	5	0.642953	0.702305	0.465958	0.346905	0.4	0.32	0.690102	0.988956	0.981062	0.878
DKO_simulation_hpc_v8_guide_120x3x4x2_100x_run110	2	5	9	0.362369	0.599608	0.543656	0.0411977	0.0875	0.07	0.978107	0.990368	0.864861	NA (regression failed)
DKO_simulation_hpc_v8_guide_120x3x4x2_100x_run111	2	10	14	0.249941	0.501145	0.624306	0.0153346	0	0	0.999617	0.99057	0.929575	NA (regression failed)
DKO_simulation_hpc_v8_guide_120x3x4x2_100x_run112	2	15	19	0.180862	0.387152	0.616643	0.0137902	0	0	1	0.990518	0.955054	0.459

## Sheet: genetic_interaction_magnitude
sample	sigma_gi	correlation_r_dlfc_all	correlation_r_dlfc_no_ntc	auc_roc_all_gi_dlfc	auc_pr_neg_gi_dlfc	precision_k_100_dlfc	recall_k_100_dlfc	frac_reads_top5p	correlation_r_rel_freq_constructs	correlation_r_lfc
DKO_simulation_hpc_v8_guide_120x3x4x2_100x_run103	0.1	0.149322	0.150076	0.519868	0.0773716	0.025	0.02	0.340761	0.980889	0.955192
DKO_simulation_hpc_v8_guide_120x3x4x2_100x_run104	0.5	0.583495	0.585755	0.53639	0.62918	0.675	0.54	0.354926	0.981406	0.952987
DKO_simulation_hpc_v8_guide_120x3x4x2_100x_run105	1	0.780839	0.78851	0.422863	0.791765	0.875	0.7	0.365504	0.985272	0.966905
DKO_simulation_hpc_v8_guide_120x3x4x2_100x_run95	1.5	0.697482	0.70044	0.455196	0.73128	0.8625	0.69	0.370911	0.98437	0.954869
DKO_simulation_hpc_v8_guide_120x3x4x2_100x_run106	3	0.800097	0.807768	0.470474	0.778436	0.875	0.7	0.368844	0.982323	0.96824
DKO_simulation_hpc_v8_guide_120x3x4x2_100x_run107	5	0.820171	0.825137	0.439513	0.85645	0.925	0.74	0.345287	0.980912	0.967117
