# Supplementary material for: Double-CRISPR Knockout Simulation (DKOsim): A Monte-Carlo randomization system to model cell growth behavior and infer the optimal library design for growth-based double knockout screens
Source: PLoS Comput Biol. 2026 Apr 17;22(4):e1013510. doi: 10.1371/journal.pcbi.1013510 (PMC13108905; doi:10.1371/journal.pcbi.1013510)
Supplement: S2 Data — (ZIP) [file pcbi.1013510.s009.zip]

Archive with 2 entries (2 files):
- S2_Data.csv
- __MACOSX/._S2_Data.csv
