# Supplementary material for: Double-CRISPR Knockout Simulation (DKOsim): A Monte-Carlo randomization system to model cell growth behavior and infer the optimal library design for growth-based double knockout screens
Source: PLoS Comput Biol. 2026 Apr 17;22(4):e1013510. doi: 10.1371/journal.pcbi.1013510 (PMC13108905; doi:10.1371/journal.pcbi.1013510)
Supplement: S2 Data — (ZIP) [file pcbi.1013510.s009.zip › S2_Data.csv]

guide_id	gene_pair_id	gene1_gene2_id	guide1_id	guide2_id	construct_id	gene1	gene2	guide1_eff	guide2_eff	p1	p2	p1i	p2i	p1p	p2p	p1ip	p2ip	KO_type	gene1_behavior	gene2_behavior	i_interaction	interaction_gene	interaction_guide	interaction_gene_type	interaction_guide_type	p0y_0	p1y_0	p2y_0	p3y_0	p0y	p1y	p2y	p3y	p0y_p0	p1y_p0	p2y_p0	p3y_p0	p0y_p	p1y_p	p2y_p	p3y_p	freq_t0	rel_freq_t0	guide1_type	guide2_type	counts_guide_t0_1	counts_guide_t1_1	rel_freq_guide_t0_1	counts_guide_t2_1
1	1	1_0	1_1	NA	1_1__0	1	NA	1	NA	-0.945134334029782	0	-0.945134334029782	0	-0.945134334029782	0	-0.945134334029782	0	SKO	negative	NA	0	0	0	none	none	0.945134334029782	0.0548656659702179	0	0	0.945134334029782	0.0548656659702179	0	0	0.945134334029782	0.0548656659702179	0	0	0.945134334029782	0.0548656659702179	0	0	1.14223132026448	0.000111196328843076	high	NA	73	0	1.13509775434859e-05	0
2	1	1_0	1_2	NA	1_2__0	1	NA	1	NA	-0.945134334029782	0	-0.945134334029782	0	-0.945134334029782	0	-0.945134334029782	0	SKO	negative	NA	0	0	0	none	none	0.945134334029782	0.0548656659702179	0	0	0.945134334029782	0.0548656659702179	0	0	0.945134334029782	0.0548656659702179	0	0	0.945134334029782	0.0548656659702179	0	0	1.14223132026448	0.000111196328843076	high	NA	93	0	1.44373650056909e-05	0
3	1	1_0	1_3	NA	1_3__0	1	NA	1	NA	-0.945134334029782	0	-0.945134334029782	0	-0.945134334029782	0	-0.945134334029782	0	SKO	negative	NA	0	0	0	none	none	0.945134334029782	0.0548656659702179	0	0	0.945134334029782	0.0548656659702179	0	0	0.945134334029782	0.0548656659702179	0	0	0.945134334029782	0.0548656659702179	0	0	1.14223132026448	0.000111196328843076	high	NA	76	0	1.16900858352585e-05	0
4	2	1_2	1_1	2_2	1_1__2_2	1	2	1	1	-0.945134334029782	-0.904436615260889	-0.945134334029782	-0.904436615260889	-0.945134334029782	-0.904436615260889	-0.945134334029782	-0.904436615260889	DKO	negative	negative	0	0	0	none	none	0.99475685125392	0.00524314874607949	0	0	0.99475685125392	0.00524314874607949	0	0	0.99475685125392	0.00524314874607949	0	0	0.99475685125392	0.00524314874607949	0	0	0.909152092808317	8.85060436417349e-05	high	high	65	0	1.00881089697693e-05	0
5	2	1_2	1_2	2_2	1_2__2_2	1	2	1	1	-0.945134334029782	-0.904436615260889	-0.945134334029782	-0.904436615260889	-0.945134334029782	-0.904436615260889	-0.945134334029782	-0.904436615260889	DKO	negative	negative	0	0	0	none	none	0.99475685125392	0.00524314874607949	0	0	0.99475685125392	0.00524314874607949	0	0	0.99475685125392	0.00524314874607949	0	0	0.99475685125392	0.00524314874607949	0	0	0.909152092808317	8.85060436417349e-05	high	high	65	0	1.01297376529528e-05	0
6	2	1_2	1_3	2_2	1_3__2_2	1	2	1	1	-0.945134334029782	-0.904436615260889	-0.945134334029782	-0.904436615260889	-0.945134334029782	-0.904436615260889	-0.945134334029782	-0.904436615260889	DKO	negative	negative	0	0	0	none	none	0.99475685125392	0.00524314874607949	0	0	0.99475685125392	0.00524314874607949	0	0	0.99475685125392	0.00524314874607949	0	0	0.99475685125392	0.00524314874607949	0	0	0.909152092808317	8.85060436417349e-05	high	high	57	0	8.74812883484482e-06	0
7	2	1_2	1_1	2_3	1_1__2_3	1	2	1	1	-0.945134334029782	-0.904436615260889	-0.945134334029782	-0.904436615260889	-0.945134334029782	-0.904436615260889	-0.945134334029782	-0.904436615260889	DKO	negative	negative	0	0	0	none	none	0.99475685125392	0.00524314874607949	0	0	0.99475685125392	0.00524314874607949	0	0	0.99475685125392	0.00524314874607949	0	0	0.99475685125392	0.00524314874607949	0	0	0.909152092808317	8.85060436417349e-05	high	high	58	0	8.95530674489726e-06	0
8	2	1_2	1_2	2_3	1_2__2_3	1	2	1	1	-0.945134334029782	-0.904436615260889	-0.945134334029782	-0.904436615260889	-0.945134334029782	-0.904436615260889	-0.945134334029782	-0.904436615260889	DKO	negative	negative	0	0	0	none	none	0.99475685125392	0.00524314874607949	0	0	0.99475685125392	0.00524314874607949	0	0	0.99475685125392	0.00524314874607949	0	0	0.99475685125392	0.00524314874607949	0	0	0.909152092808317	8.85060436417349e-05	high	high	74	0	1.1500840759727e-05	0
9	2	1_2	1_3	2_3	1_3__2_3	1	2	1	1	-0.945134334029782	-0.904436615260889	-0.945134334029782	-0.904436615260889	-0.945134334029782	-0.904436615260889	-0.945134334029782	-0.904436615260889	DKO	negative	negative	0	0	0	none	none	0.99475685125392	0.00524314874607949	0	0	0.99475685125392	0.00524314874607949	0	0	0.99475685125392	0.00524314874607949	0	0	0.99475685125392	0.00524314874607949	0	0	0.909152092808317	8.85060436417349e-05	high	high	60	0	9.26051969738093e-06	0
10	2	1_2	1_1	2_1	1_1__2_1	1	2	1	1	-0.945134334029782	-0.904436615260889	-0.945134334029782	-0.904436615260889	-0.945134334029782	-0.904436615260889	-0.945134334029782	-0.904436615260889	DKO	negative	negative	0	0	0	none	none	0.99475685125392	0.00524314874607949	0	0	0.99475685125392	0.00524314874607949	0	0	0.99475685125392	0.00524314874607949	0	0	0.99475685125392	0.00524314874607949	0	0	0.909152092808317	8.85060436417349e-05	high	high	66	0	1.02170548201832e-05	0
11	2	1_2	1_2	2_1	1_2__2_1	1	2	1	1	-0.945134334029782	-0.904436615260889	-0.945134334029782	-0.904436615260889	-0.945134334029782	-0.904436615260889	-0.945134334029782	-0.904436615260889	DKO	negative	negative	0	0	0	none	none	0.99475685125392	0.00524314874607949	0	0	0.99475685125392	0.00524314874607949	0	0	0.99475685125392	0.00524314874607949	0	0	0.99475685125392	0.00524314874607949	0	0	0.909152092808317	8.85060436417349e-05	high	high	67	0	1.03770868927491e-05	0
12	2	1_2	1_3	2_1	1_3__2_1	1	2	1	1	-0.945134334029782	-0.904436615260889	-0.945134334029782	-0.904436615260889	-0.945134334029782	-0.904436615260889	-0.945134334029782	-0.904436615260889	DKO	negative	negative	0	0	0	none	none	0.99475685125392	0.00524314874607949	0	0	0.99475685125392	0.00524314874607949	0	0	0.99475685125392	0.00524314874607949	0	0	0.99475685125392	0.00524314874607949	0	0	0.909152092808317	8.85060436417349e-05	high	high	66	0	1.02153990312555e-05	0
13	3	1_3	1_1	3_2	1_1__3_2	1	3	1	1	-0.945134334029782	-0.677016730298119	-0.945134334029782	-0.677016730298119	-0.945134334029782	-0.677016730298119	-0.945134334029782	-0.677016730298119	DKO	negative	negative	0	0	0	none	none	0.982279307810568	0.0177206921894322	0	0	0.982279307810568	0.0177206921894322	0	0	0.982279307810568	0.0177206921894322	0	0	0.982279307810568	0.0177206921894322	0	0	0.840612633387991	8.18337206777099e-05	high	high	53	0	8.1249018440361e-06	0
14	3	1_3	1_2	3_2	1_2__3_2	1	3	1	1	-0.945134334029782	-0.677016730298119	-0.945134334029782	-0.677016730298119	-0.945134334029782	-0.677016730298119	-0.945134334029782	-0.677016730298119	DKO	negative	negative	0	0	0	none	none	0.982279307810568	0.0177206921894322	0	0	0.982279307810568	0.0177206921894322	0	0	0.982279307810568	0.0177206921894322	0	0	0.982279307810568	0.0177206921894322	0	0	0.840612633387991	8.18337206777099e-05	high	high	55	0	8.54352416788477e-06	0
15	3	1_3	1_3	3_2	1_3__3_2	1	3	1	1	-0.945134334029782	-0.677016730298119	-0.945134334029782	-0.677016730298119	-0.945134334029782	-0.677016730298119	-0.945134334029782	-0.677016730298119	DKO	negative	negative	0	0	0	none	none	0.982279307810568	0.0177206921894322	0	0	0.982279307810568	0.0177206921894322	0	0	0.982279307810568	0.0177206921894322	0	0	0.982279307810568	0.0177206921894322	0	0	0.840612633387991	8.18337206777099e-05	high	high	60	0	9.33779932415244e-06	0
16	3	1_3	1_1	3_3	1_1__3_3	1	3	1	1	-0.945134334029782	-0.677016730298119	-0.945134334029782	-0.677016730298119	-0.945134334029782	-0.677016730298119	-0.945134334029782	-0.677016730298119	DKO	negative	negative	0	0	0	none	none	0.982279307810568	0.0177206921894322	0	0	0.982279307810568	0.0177206921894322	0	0	0.982279307810568	0.0177206921894322	0	0	0.982279307810568	0.0177206921894322	0	0	0.840612633387991	8.18337206777099e-05	high	high	69	0	1.06771657674425e-05	0
17	3	1_3	1_2	3_3	1_2__3_3	1	3	1	1	-0.945134334029782	-0.677016730298119	-0.945134334029782	-0.677016730298119	-0.945134334029782	-0.677016730298119	-0.945134334029782	-0.677016730298119	DKO	negative	negative	0	0	0	none	none	0.982279307810568	0.0177206921894322	0	0	0.982279307810568	0.0177206921894322	0	0	0.982279307810568	0.0177206921894322	0	0	0.982279307810568	0.0177206921894322	0	0	0.840612633387991	8.18337206777099e-05	high	high	64	0	9.98020916925121e-06	0
18	3	1_3	1_3	3_3	1_3__3_3	1	3	1	1	-0.945134334029782	-0.677016730298119	-0.945134334029782	-0.677016730298119	-0.945134334029782	-0.677016730298119	-0.945134334029782	-0.677016730298119	DKO	negative	negative	0	0	0	none	none	0.982279307810568	0.0177206921894322	0	0	0.982279307810568	0.0177206921894322	0	0	0.982279307810568	0.0177206921894322	0	0	0.982279307810568	0.0177206921894322	0	0	0.840612633387991	8.18337206777099e-05	high	high	55	0	8.57454005936554e-06	0
19	3	1_3	1_1	3_1	1_1__3_1	1	3	1	1	-0.945134334029782	-0.677016730298119	-0.945134334029782	-0.677016730298119	-0.945134334029782	-0.677016730298119	-0.945134334029782	-0.677016730298119	DKO	negative	negative	0	0	0	none	none	0.982279307810568	0.0177206921894322	0	0	0.982279307810568	0.0177206921894322	0	0	0.982279307810568	0.0177206921894322	0	0	0.982279307810568	0.0177206921894322	0	0	0.840612633387991	8.18337206777099e-05	high	high	63	0	9.69815771390661e-06	0
20	3	1_3	1_2	3_1	1_2__3_1	1	3	1	1	-0.945134334029782	-0.677016730298119	-0.945134334029782	-0.677016730298119	-0.945134334029782	-0.677016730298119	-0.945134334029782	-0.677016730298119	DKO	negative	negative	0	0	0	none	none	0.982279307810568	0.0177206921894322	0	0	0.982279307810568	0.0177206921894322	0	0	0.982279307810568	0.0177206921894322	0	0	0.982279307810568	0.0177206921894322	0	0	0.840612633387991	8.18337206777099e-05	high	high	60	0	9.26061406512477e-06	0
21	3	1_3	1_3	3_1	1_3__3_1	1	3	1	1	-0.945134334029782	-0.677016730298119	-0.945134334029782	-0.677016730298119	-0.945134334029782	-0.677016730298119	-0.945134334029782	-0.677016730298119	DKO	negative	negative	0	0	0	none	none	0.982279307810568	0.0177206921894322	0	0	0.982279307810568	0.0177206921894322	0	0	0.982279307810568	0.0177206921894322	0	0	0.982279307810568	0.0177206921894322	0	0	0.840612633387991	8.18337206777099e-05	high	high	55	0	8.54860489721696e-06	0
22	4	1_4	1_1	4_2	1_1__4_2	1	4	1	1	-0.945134334029782	-0.777758179867068	-0.945134334029782	-0.777758179867068	-0.945134334029782	-0.777758179867068	-0.945134334029782	-0.777758179867068	DKO	negative	negative	0	0	0	none	none	0.987806554531973	0.0121934454680267	0	0	0.987806554531973	0.0121934454680267	0	0	0.987806554531973	0.0121934454680267	0	0	0.987806554531973	0.0121934454680267	0	0	1.35757688481171	0.0001321602402553	high	high	107	0	1.66222113664055e-05	0
23	4	1_4	1_2	4_2	1_2__4_2	1	4	1	1	-0.945134334029782	-0.777758179867068	-0.945134334029782	-0.777758179867068	-0.945134334029782	-0.777758179867068	-0.945134334029782	-0.777758179867068	DKO	negative	negative	0	0	0	none	none	0.987806554531973	0.0121934454680267	0	0	0.987806554531973	0.0121934454680267	0	0	0.987806554531973	0.0121934454680267	0	0	0.987806554531973	0.0121934454680267	0	0	1.35757688481171	0.0001321602402553	high	high	105	0	1.62534086044601e-05	0
24	4	1_4	1_3	4_2	1_3__4_2	1	4	1	1	-0.945134334029782	-0.777758179867068	-0.945134334029782	-0.777758179867068	-0.945134334029782	-0.777758179867068	-0.945134334029782	-0.777758179867068	DKO	negative	negative	0	0	0	none	none	0.987806554531973	0.0121934454680267	0	0	0.987806554531973	0.0121934454680267	0	0	0.987806554531973	0.0121934454680267	0	0	0.987806554531973	0.0121934454680267	0	0	1.35757688481171	0.0001321602402553	high	high	95	0	1.47289897075029e-05	0
25	4	1_4	1_1	4_3	1_1__4_3	1	4	1	1	-0.945134334029782	-0.777758179867068	-0.945134334029782	-0.777758179867068	-0.945134334029782	-0.777758179867068	-0.945134334029782	-0.777758179867068	DKO	negative	negative	0	0	0	none	none	0.987806554531973	0.0121934454680267	0	0	0.987806554531973	0.0121934454680267	0	0	0.987806554531973	0.0121934454680267	0	0	0.987806554531973	0.0121934454680267	0	0	1.35757688481171	0.0001321602402553	high	high	96	0	1.48354680539142e-05	0
26	4	1_4	1_2	4_3	1_2__4_3	1	4	1	1	-0.945134334029782	-0.777758179867068	-0.945134334029782	-0.777758179867068	-0.945134334029782	-0.777758179867068	-0.945134334029782	-0.777758179867068	DKO	negative	negative	0	0	0	none	none	0.987806554531973	0.0121934454680267	0	0	0.987806554531973	0.0121934454680267	0	0	0.987806554531973	0.0121934454680267	0	0	0.987806554531973	0.0121934454680267	0	0	1.35757688481171	0.0001321602402553	high	high	98	0	1.52188081764457e-05	0
27	4	1_4	1_3	4_3	1_3__4_3	1	4	1	1	-0.945134334029782	-0.777758179867068	-0.945134334029782	-0.777758179867068	-0.945134334029782	-0.777758179867068	-0.945134334029782	-0.777758179867068	DKO	negative	negative	0	0	0	none	none	0.987806554531973	0.0121934454680267	0	0	0.987806554531973	0.0121934454680267	0	0	0.987806554531973	0.0121934454680267	0	0	0.987806554531973	0.0121934454680267	0	0	1.35757688481171	0.0001321602402553	high	high	98	0	1.51559884270189e-05	0
28	4	1_4	1_1	4_1	1_1__4_1	1	4	1	1	-0.945134334029782	-0.777758179867068	-0.945134334029782	-0.777758179867068	-0.945134334029782	-0.777758179867068	-0.945134334029782	-0.777758179867068	DKO	negative	negative	0	0	0	none	none	0.987806554531973	0.0121934454680267	0	0	0.987806554531973	0.0121934454680267	0	0	0.987806554531973	0.0121934454680267	0	0	0.987806554531973	0.0121934454680267	0	0	1.35757688481171	0.0001321602402553	high	high	88	0	1.35872600363554e-05	0
29	4	1_4	1_2	4_1	1_2__4_1	1	4	1	1	-0.945134334029782	-0.777758179867068	-0.945134334029782	-0.777758179867068	-0.945134334029782	-0.777758179867068	-0.945134334029782	-0.777758179867068	DKO	negative	negative	0	0	0	none	none	0.987806554531973	0.0121934454680267	0	0	0.987806554531973	0.0121934454680267	0	0	0.987806554531973	0.0121934454680267	0	0	0.987806554531973	0.0121934454680267	0	0	1.35757688481171	0.0001321602402553	high	high	85	0	1.31889440822498e-05	0
30	4	1_4	1_3	4_1	1_3__4_1	1	4	1	1	-0.945134334029782	-0.777758179867068	-0.945134334029782	-0.777758179867068	-0.945134334029782	-0.777758179867068	-0.945134334029782	-0.777758179867068	DKO	negative	negative	0	0	0	none	none	0.987806554531973	0.0121934454680267	0	0	0.987806554531973	0.0121934454680267	0	0	0.987806554531973	0.0121934454680267	0	0	0.987806554531973	0.0121934454680267	0	0	1.35757688481171	0.0001321602402553	high	high	91	0	1.40416992968285e-05	0
31	5	1_5	1_1	5_2	1_1__5_2	1	5	1	1	-0.945134334029782	-0.915628433919183	-0.945134334029782	-0.915628433919183	-0.945134334029782	-0.915628433919183	-0.945134334029782	-0.915628433919183	DKO	negative	negative	0	0	0	none	none	0.995370897838026	0.00462910216197428	0	0	0.995370897838026	0.00462910216197428	0	0	0.995370897838026	0.00462910216197428	0	0	0.995370897838026	0.00462910216197428	0	0	1.05327668065832	0.000102536586125224	high	high	71	0	1.09566779085109e-05	0
32	5	1_5	1_2	5_2	1_2__5_2	1	5	1	1	-0.945134334029782	-0.915628433919183	-0.945134334029782	-0.915628433919183	-0.945134334029782	-0.915628433919183	-0.945134334029782	-0.915628433919183	DKO	negative	negative	0	0	0	none	none	0.995370897838026	0.00462910216197428	0	0	0.995370897838026	0.00462910216197428	0	0	0.995370897838026	0.00462910216197428	0	0	0.995370897838026	0.00462910216197428	0	0	1.05327668065832	0.000102536586125224	high	high	69	0	1.06709582835869e-05	0
33	5	1_5	1_3	5_2	1_3__5_2	1	5	1	1	-0.945134334029782	-0.915628433919183	-0.945134334029782	-0.915628433919183	-0.945134334029782	-0.915628433919183	-0.945134334029782	-0.915628433919183	DKO	negative	negative	0	0	0	none	none	0.995370897838026	0.00462910216197428	0	0	0.995370897838026	0.00462910216197428	0	0	0.995370897838026	0.00462910216197428	0	0	0.995370897838026	0.00462910216197428	0	0	1.05327668065832	0.000102536586125224	high	high	73	0	1.13406892036445e-05	0
34	5	1_5	1_1	5_3	1_1__5_3	1	5	1	1	-0.945134334029782	-0.915628433919183	-0.945134334029782	-0.915628433919183	-0.945134334029782	-0.915628433919183	-0.945134334029782	-0.915628433919183	DKO	negative	negative	0	0	0	none	none	0.995370897838026	0.00462910216197428	0	0	0.995370897838026	0.00462910216197428	0	0	0.995370897838026	0.00462910216197428	0	0	0.995370897838026	0.00462910216197428	0	0	1.05327668065832	0.000102536586125224	high	high	82	0	1.26272876153186e-05	0
35	5	1_5	1_2	5_3	1_2__5_3	1	5	1	1	-0.945134334029782	-0.915628433919183	-0.945134334029782	-0.915628433919183	-0.945134334029782	-0.915628433919183	-0.945134334029782	-0.915628433919183	DKO	negative	negative	0	0	0	none	none	0.995370897838026	0.00462910216197428	0	0	0.995370897838026	0.00462910216197428	0	0	0.995370897838026	0.00462910216197428	0	0	0.995370897838026	0.00462910216197428	0	0	1.05327668065832	0.000102536586125224	high	high	63	0	9.71458200936121e-06	0
36	5	1_5	1_3	5_3	1_3__5_3	1	5	1	1	-0.945134334029782	-0.915628433919183	-0.945134334029782	-0.915628433919183	-0.945134334029782	-0.915628433919183	-0.945134334029782	-0.915628433919183	DKO	negative	negative	0	0	0	none	none	0.995370897838026	0.00462910216197428	0	0	0.995370897838026	0.00462910216197428	0	0	0.995370897838026	0.00462910216197428	0	0	0.995370897838026	0.00462910216197428	0	0	1.05327668065832	0.000102536586125224	high	high	87	0	1.34806320104064e-05	0
37	5	1_5	1_1	5_1	1_1__5_1	1	5	1	1	-0.945134334029782	-0.915628433919183	-0.945134334029782	-0.915628433919183	-0.945134334029782	-0.915628433919183	-0.945134334029782	-0.915628433919183	DKO	negative	negative	0	0	0	none	none	0.995370897838026	0.00462910216197428	0	0	0.995370897838026	0.00462910216197428	0	0	0.995370897838026	0.00462910216197428	0	0	0.995370897838026	0.00462910216197428	0	0	1.05327668065832	0.000102536586125224	high	high	80	0	1.23547815120213e-05	0
38	5	1_5	1_2	5_1	1_2__5_1	1	5	1	1	-0.945134334029782	-0.915628433919183	-0.945134334029782	-0.915628433919183	-0.945134334029782	-0.915628433919183	-0.945134334029782	-0.915628433919183	DKO	negative	negative	0	0	0	none	none	0.995370897838026	0.00462910216197428	0	0	0.995370897838026	0.00462910216197428	0	0	0.995370897838026	0.00462910216197428	0	0	0.995370897838026	0.00462910216197428	0	0	1.05327668065832	0.000102536586125224	high	high	72	0	1.11537414431576e-05	0
39	5	1_5	1_3	5_1	1_3__5_1	1	5	1	1	-0.945134334029782	-0.915628433919183	-0.945134334029782	-0.915628433919183	-0.945134334029782	-0.915628433919183	-0.945134334029782	-0.915628433919183	DKO	negative	negative	0	0	0	none	none	0.995370897838026	0.00462910216197428	0	0	0.995370897838026	0.00462910216197428	0	0	0.995370897838026	0.00462910216197428	0	0	0.995370897838026	0.00462910216197428	0	0	1.05327668065832	0.000102536586125224	high	high	74	0	1.13797050654028e-05	0
40	6	1_6	1_1	6_2	1_1__6_2	1	6	1	1	-0.945134334029782	-0.775102337820787	-0.945134334029782	-0.775102337820787	-0.945134334029782	-0.775102337820787	-0.945134334029782	-0.775102337820787	DKO	negative	negative	0	0	0	none	none	0.987660839989392	0.0123391600106076	0	0	0.987660839989392	0.0123391600106076	0	0	0.987660839989392	0.0123391600106076	0	0	0.987660839989392	0.0123391600106076	0	0	1.62454085950004	0.000158149208857408	high	high	131	0	2.033998673985e-05	0
41	6	1_6	1_2	6_2	1_2__6_2	1	6	1	1	-0.945134334029782	-0.775102337820787	-0.945134334029782	-0.775102337820787	-0.945134334029782	-0.775102337820787	-0.945134334029782	-0.775102337820787	DKO	negative	negative	0	0	0	none	none	0.987660839989392	0.0123391600106076	0	0	0.987660839989392	0.0123391600106076	0	0	0.987660839989392	0.0123391600106076	0	0	0.987660839989392	0.0123391600106076	0	0	1.62454085950004	0.000158149208857408	high	high	122	0	1.89108399374825e-05	0
42	6	1_6	1_3	6_2	1_3__6_2	1	6	1	1	-0.945134334029782	-0.775102337820787	-0.945134334029782	-0.775102337820787	-0.945134334029782	-0.775102337820787	-0.945134334029782	-0.775102337820787	DKO	negative	negative	0	0	0	none	none	0.987660839989392	0.0123391600106076	0	0	0.987660839989392	0.0123391600106076	0	0	0.987660839989392	0.0123391600106076	0	0	0.987660839989392	0.0123391600106076	0	0	1.62454085950004	0.000158149208857408	high	high	111	0	1.71996157086602e-05	0
43	6	1_6	1_1	6_3	1_1__6_3	1	6	1	1	-0.945134334029782	-0.775102337820787	-0.945134334029782	-0.775102337820787	-0.945134334029782	-0.775102337820787	-0.945134334029782	-0.775102337820787	DKO	negative	negative	0	0	0	none	none	0.987660839989392	0.0123391600106076	0	0	0.987660839989392	0.0123391600106076	0	0	0.987660839989392	0.0123391600106076	0	0	0.987660839989392	0.0123391600106076	0	0	1.62454085950004	0.000158149208857408	high	high	125	0	1.92690126749854e-05	0
44	6	1_6	1_2	6_3	1_2__6_3	1	6	1	1	-0.945134334029782	-0.775102337820787	-0.945134334029782	-0.775102337820787	-0.945134334029782	-0.775102337820787	-0.945134334029782	-0.775102337820787	DKO	negative	negative	0	0	0	none	none	0.987660839989392	0.0123391600106076	0	0	0.987660839989392	0.0123391600106076	0	0	0.987660839989392	0.0123391600106076	0	0	0.987660839989392	0.0123391600106076	0	0	1.62454085950004	0.000158149208857408	high	high	120	0	1.85544788563622e-05	0
45	6	1_6	1_3	6_3	1_3__6_3	1	6	1	1	-0.945134334029782	-0.775102337820787	-0.945134334029782	-0.775102337820787	-0.945134334029782	-0.775102337820787	-0.945134334029782	-0.775102337820787	DKO	negative	negative	0	0	0	none	none	0.987660839989392	0.0123391600106076	0	0	0.987660839989392	0.0123391600106076	0	0	0.987660839989392	0.0123391600106076	0	0	0.987660839989392	0.0123391600106076	0	0	1.62454085950004	0.000158149208857408	high	high	116	0	1.80004337044106e-05	0
46	6	1_6	1_1	6_1	1_1__6_1	1	6	1	1	-0.945134334029782	-0.775102337820787	-0.945134334029782	-0.775102337820787	-0.945134334029782	-0.775102337820787	-0.945134334029782	-0.775102337820787	DKO	negative	negative	0	0	0	none	none	0.987660839989392	0.0123391600106076	0	0	0.987660839989392	0.0123391600106076	0	0	0.987660839989392	0.0123391600106076	0	0	0.987660839989392	0.0123391600106076	0	0	1.62454085950004	0.000158149208857408	high	high	97	0	1.49871962893368e-05	0
47	6	1_6	1_2	6_1	1_2__6_1	1	6	1	1	-0.945134334029782	-0.775102337820787	-0.945134334029782	-0.775102337820787	-0.945134334029782	-0.775102337820787	-0.945134334029782	-0.775102337820787	DKO	negative	negative	0	0	0	none	none	0.987660839989392	0.0123391600106076	0	0	0.987660839989392	0.0123391600106076	0	0	0.987660839989392	0.0123391600106076	0	0	0.987660839989392	0.0123391600106076	0	0	1.62454085950004	0.000158149208857408	high	high	105	0	1.62156279322519e-05	0
48	6	1_6	1_3	6_1	1_3__6_1	1	6	1	1	-0.945134334029782	-0.775102337820787	-0.945134334029782	-0.775102337820787	-0.945134334029782	-0.775102337820787	-0.945134334029782	-0.775102337820787	DKO	negative	negative	0	0	0	none	none	0.987660839989392	0.0123391600106076	0	0	0.987660839989392	0.0123391600106076	0	0	0.987660839989392	0.0123391600106076	0	0	0.987660839989392	0.0123391600106076	0	0	1.62454085950004	0.000158149208857408	high	high	106	0	1.64341251907533e-05	0
49	7	1_7	1_1	7_2	1_1__7_2	1	7	1	1	-0.945134334029782	-0.966645397040021	-0.945134334029782	-0.966645397040021	-0.945134334029782	-0.966645397040021	-0.945134334029782	-0.966645397040021	DKO	negative	negative	0	0	0	none	none	0.998169977495429	0.00183002250457145	0	0	0.998169977495429	0.00183002250457145	0	0	0.998169977495429	0.00183002250457145	0	0	0.998169977495429	0.00183002250457145	0	0	0.961940253623233	9.36449761721766e-05	high	high	65	0	1.01179834351123e-05	0
50	7	1_7	1_2	7_2	1_2__7_2	1	7	1	1	-0.945134334029782	-0.966645397040021	-0.945134334029782	-0.966645397040021	-0.945134334029782	-0.966645397040021	-0.945134334029782	-0.966645397040021	DKO	negative	negative	0	0	0	none	none	0.998169977495429	0.00183002250457145	0	0	0.998169977495429	0.00183002250457145	0	0	0.998169977495429	0.00183002250457145	0	0	0.998169977495429	0.00183002250457145	0	0	0.961940253623233	9.36449761721766e-05	high	high	62	0	9.64327283388795e-06	0
51	7	1_7	1_3	7_2	1_3__7_2	1	7	1	1	-0.945134334029782	-0.966645397040021	-0.945134334029782	-0.966645397040021	-0.945134334029782	-0.966645397040021	-0.945134334029782	-0.966645397040021	DKO	negative	negative	0	0	0	none	none	0.998169977495429	0.00183002250457145	0	0	0.998169977495429	0.00183002250457145	0	0	0.998169977495429	0.00183002250457145	0	0	0.998169977495429	0.00183002250457145	0	0	0.961940253623233	9.36449761721766e-05	high	high	67	0	1.04058311618627e-05	0
52	7	1_7	1_1	7_3	1_1__7_3	1	7	1	1	-0.945134334029782	-0.966645397040021	-0.945134334029782	-0.966645397040021	-0.945134334029782	-0.966645397040021	-0.945134334029782	-0.966645397040021	DKO	negative	negative	0	0	0	none	none	0.998169977495429	0.00183002250457145	0	0	0.998169977495429	0.00183002250457145	0	0	0.998169977495429	0.00183002250457145	0	0	0.998169977495429	0.00183002250457145	0	0	0.961940253623233	9.36449761721766e-05	high	high	71	0	1.09922800543907e-05	0
53	7	1_7	1_2	7_3	1_2__7_3	1	7	1	1	-0.945134334029782	-0.966645397040021	-0.945134334029782	-0.966645397040021	-0.945134334029782	-0.966645397040021	-0.945134334029782	-0.966645397040021	DKO	negative	negative	0	0	0	none	none	0.998169977495429	0.00183002250457145	0	0	0.998169977495429	0.00183002250457145	0	0	0.998169977495429	0.00183002250457145	0	0	0.998169977495429	0.00183002250457145	0	0	0.961940253623233	9.36449761721766e-05	high	high	74	0	1.1400428747388e-05	0
54	7	1_7	1_3	7_3	1_3__7_3	1	7	1	1	-0.945134334029782	-0.966645397040021	-0.945134334029782	-0.966645397040021	-0.945134334029782	-0.966645397040021	-0.945134334029782	-0.966645397040021	DKO	negative	negative	0	0	0	none	none	0.998169977495429	0.00183002250457145	0	0	0.998169977495429	0.00183002250457145	0	0	0.998169977495429	0.00183002250457145	0	0	0.998169977495429	0.00183002250457145	0	0	0.961940253623233	9.36449761721766e-05	high	high	74	0	1.15039641442563e-05	0
55	7	1_7	1_1	7_1	1_1__7_1	1	7	1	1	-0.945134334029782	-0.966645397040021	-0.945134334029782	-0.966645397040021	-0.945134334029782	-0.966645397040021	-0.945134334029782	-0.966645397040021	DKO	negative	negative	0	0	0	none	none	0.998169977495429	0.00183002250457145	0	0	0.998169977495429	0.00183002250457145	0	0	0.998169977495429	0.00183002250457145	0	0	0.998169977495429	0.00183002250457145	0	0	0.961940253623233	9.36449761721766e-05	high	high	61	0	9.36306661002417e-06	0
56	7	1_7	1_2	7_1	1_2__7_1	1	7	1	1	-0.945134334029782	-0.966645397040021	-0.945134334029782	-0.966645397040021	-0.945134334029782	-0.966645397040021	-0.945134334029782	-0.966645397040021	DKO	negative	negative	0	0	0	none	none	0.998169977495429	0.00183002250457145	0	0	0.998169977495429	0.00183002250457145	0	0	0.998169977495429	0.00183002250457145	0	0	0.998169977495429	0.00183002250457145	0	0	0.961940253623233	9.36449761721766e-05	high	high	66	0	1.01695925844018e-05	0
57	7	1_7	1_3	7_1	1_3__7_1	1	7	1	1	-0.945134334029782	-0.966645397040021	-0.945134334029782	-0.966645397040021	-0.945134334029782	-0.966645397040021	-0.945134334029782	-0.966645397040021	DKO	negative	negative	0	0	0	none	none	0.998169977495429	0.00183002250457145	0	0	0.998169977495429	0.00183002250457145	0	0	0.998169977495429	0.00183002250457145	0	0	0.998169977495429	0.00183002250457145	0	0	0.961940253623233	9.36449761721766e-05	high	high	72	0	1.10919546640525e-05	0
58	8	1_8	1_1	8_2	1_1__8_2	1	8	1	1	-0.945134334029782	-0.691313964590847	-0.945134334029782	-0.691313964590847	-0.945134334029782	-0.691313964590847	-0.945134334029782	-0.691313964590847	DKO	negative	negative	0	0	0	none	none	0.983063735091571	0.0169362649084294	0	0	0.983063735091571	0.0169362649084294	0	0	0.983063735091571	0.0169362649084294	0	0	0.983063735091571	0.0169362649084294	0	0	1.56323414376315	0.000152180994186329	high	high	108	0	1.67126527971496e-05	0
59	8	1_8	1_2	8_2	1_2__8_2	1	8	1	1	-0.945134334029782	-0.691313964590847	-0.945134334029782	-0.691313964590847	-0.945134334029782	-0.691313964590847	-0.945134334029782	-0.691313964590847	DKO	negative	negative	0	0	0	none	none	0.983063735091571	0.0169362649084294	0	0	0.983063735091571	0.0169362649084294	0	0	0.983063735091571	0.0169362649084294	0	0	0.983063735091571	0.0169362649084294	0	0	1.56323414376315	0.000152180994186329	high	high	112	0	1.7259301871006e-05	0
60	8	1_8	1_3	8_2	1_3__8_2	1	8	1	1	-0.945134334029782	-0.691313964590847	-0.945134334029782	-0.691313964590847	-0.945134334029782	-0.691313964590847	-0.945134334029782	-0.691313964590847	DKO	negative	negative	0	0	0	none	none	0.983063735091571	0.0169362649084294	0	0	0.983063735091571	0.0169362649084294	0	0	0.983063735091571	0.0169362649084294	0	0	0.983063735091571	0.0169362649084294	0	0	1.56323414376315	0.000152180994186329	high	high	104	0	1.60617249267861e-05	0
61	8	1_8	1_1	8_3	1_1__8_3	1	8	1	1	-0.945134334029782	-0.691313964590847	-0.945134334029782	-0.691313964590847	-0.945134334029782	-0.691313964590847	-0.945134334029782	-0.691313964590847	DKO	negative	negative	0	0	0	none	none	0.983063735091571	0.0169362649084294	0	0	0.983063735091571	0.0169362649084294	0	0	0.983063735091571	0.0169362649084294	0	0	0.983063735091571	0.0169362649084294	0	0	1.56323414376315	0.000152180994186329	high	high	127	0	1.97127175442161e-05	0
62	8	1_8	1_2	8_3	1_2__8_3	1	8	1	1	-0.945134334029782	-0.691313964590847	-0.945134334029782	-0.691313964590847	-0.945134334029782	-0.691313964590847	-0.945134334029782	-0.691313964590847	DKO	negative	negative	0	0	0	none	none	0.983063735091571	0.0169362649084294	0	0	0.983063735091571	0.0169362649084294	0	0	0.983063735091571	0.0169362649084294	0	0	0.983063735091571	0.0169362649084294	0	0	1.56323414376315	0.000152180994186329	high	high	93	0	1.44534456577484e-05	0
63	8	1_8	1_3	8_3	1_3__8_3	1	8	1	1	-0.945134334029782	-0.691313964590847	-0.945134334029782	-0.691313964590847	-0.945134334029782	-0.691313964590847	-0.945134334029782	-0.691313964590847	DKO	negative	negative	0	0	0	none	none	0.983063735091571	0.0169362649084294	0	0	0.983063735091571	0.0169362649084294	0	0	0.983063735091571	0.0169362649084294	0	0	0.983063735091571	0.0169362649084294	0	0	1.56323414376315	0.000152180994186329	high	high	112	0	1.72965703539434e-05	0
64	8	1_8	1_1	8_1	1_1__8_1	1	8	1	1	-0.945134334029782	-0.691313964590847	-0.945134334029782	-0.691313964590847	-0.945134334029782	-0.691313964590847	-0.945134334029782	-0.691313964590847	DKO	negative	negative	0	0	0	none	none	0.983063735091571	0.0169362649084294	0	0	0.983063735091571	0.0169362649084294	0	0	0.983063735091571	0.0169362649084294	0	0	0.983063735091571	0.0169362649084294	0	0	1.56323414376315	0.000152180994186329	high	high	121	0	1.87331167325483e-05	0
65	8	1_8	1_2	8_1	1_2__8_1	1	8	1	1	-0.945134334029782	-0.691313964590847	-0.945134334029782	-0.691313964590847	-0.945134334029782	-0.691313964590847	-0.945134334029782	-0.691313964590847	DKO	negative	negative	0	0	0	none	none	0.983063735091571	0.0169362649084294	0	0	0.983063735091571	0.0169362649084294	0	0	0.983063735091571	0.0169362649084294	0	0	0.983063735091571	0.0169362649084294	0	0	1.56323414376315	0.000152180994186329	high	high	116	0	1.8004964204867e-05	0
66	8	1_8	1_3	8_1	1_3__8_1	1	8	1	1	-0.945134334029782	-0.691313964590847	-0.945134334029782	-0.691313964590847	-0.945134334029782	-0.691313964590847	-0.945134334029782	-0.691313964590847	DKO	negative	negative	0	0	0	none	none	0.983063735091571	0.0169362649084294	0	0	0.983063735091571	0.0169362649084294	0	0	0.983063735091571	0.0169362649084294	0	0	0.983063735091571	0.0169362649084294	0	0	1.56323414376315	0.000152180994186329	high	high	101	0	1.56421100611433e-05	0
67	9	1_9	1_1	9_2	1_1__9_2	1	9	1	1	-0.945134334029782	-0.68693830484887	-0.945134334029782	-0.68693830484887	-0.945134334029782	-0.68693830484887	-0.945134334029782	-0.68693830484887	DKO	negative	negative	0	0	0	none	none	0.982823661605768	0.0171763383942321	0	0	0.982823661605768	0.0171763383942321	0	0	0.982823661605768	0.0171763383942321	0	0	0.982823661605768	0.0171763383942321	0	0	1.61280658600679	0.000157006876204694	high	high	120	0	1.85184434470965e-05	0
68	9	1_9	1_2	9_2	1_2__9_2	1	9	1	1	-0.945134334029782	-0.68693830484887	-0.945134334029782	-0.68693830484887	-0.945134334029782	-0.68693830484887	-0.945134334029782	-0.68693830484887	DKO	negative	negative	0	0	0	none	none	0.982823661605768	0.0171763383942321	0	0	0.982823661605768	0.0171763383942321	0	0	0.982823661605768	0.0171763383942321	0	0	0.982823661605768	0.0171763383942321	0	0	1.61280658600679	0.000157006876204694	high	high	107	0	1.65740621215037e-05	0
69	9	1_9	1_3	9_2	1_3__9_2	1	9	1	1	-0.945134334029782	-0.68693830484887	-0.945134334029782	-0.68693830484887	-0.945134334029782	-0.68693830484887	-0.945134334029782	-0.68693830484887	DKO	negative	negative	0	0	0	none	none	0.982823661605768	0.0171763383942321	0	0	0.982823661605768	0.0171763383942321	0	0	0.982823661605768	0.0171763383942321	0	0	0.982823661605768	0.0171763383942321	0	0	1.61280658600679	0.000157006876204694	high	high	123	0	1.89758269497309e-05	0
70	9	1_9	1_1	9_3	1_1__9_3	1	9	1	1	-0.945134334029782	-0.68693830484887	-0.945134334029782	-0.68693830484887	-0.945134334029782	-0.68693830484887	-0.945134334029782	-0.68693830484887	DKO	negative	negative	0	0	0	none	none	0.982823661605768	0.0171763383942321	0	0	0.982823661605768	0.0171763383942321	0	0	0.982823661605768	0.0171763383942321	0	0	0.982823661605768	0.0171763383942321	0	0	1.61280658600679	0.000157006876204694	high	high	115	0	1.78064939315477e-05	0
71	9	1_9	1_2	9_3	1_2__9_3	1	9	1	1	-0.945134334029782	-0.68693830484887	-0.945134334029782	-0.68693830484887	-0.945134334029782	-0.68693830484887	-0.945134334029782	-0.68693830484887	DKO	negative	negative	0	0	0	none	none	0.982823661605768	0.0171763383942321	0	0	0.982823661605768	0.0171763383942321	0	0	0.982823661605768	0.0171763383942321	0	0	0.982823661605768	0.0171763383942321	0	0	1.61280658600679	0.000157006876204694	high	high	108	0	1.66794767133678e-05	0
72	9	1_9	1_3	9_3	1_3__9_3	1	9	1	1	-0.945134334029782	-0.68693830484887	-0.945134334029782	-0.68693830484887	-0.945134334029782	-0.68693830484887	-0.945134334029782	-0.68693830484887	DKO	negative	negative	0	0	0	none	none	0.982823661605768	0.0171763383942321	0	0	0.982823661605768	0.0171763383942321	0	0	0.982823661605768	0.0171763383942321	0	0	0.982823661605768	0.0171763383942321	0	0	1.61280658600679	0.000157006876204694	high	high	99	0	1.53079946013917e-05	0
73	9	1_9	1_1	9_1	1_1__9_1	1	9	1	1	-0.945134334029782	-0.68693830484887	-0.945134334029782	-0.68693830484887	-0.945134334029782	-0.68693830484887	-0.945134334029782	-0.68693830484887	DKO	negative	negative	0	0	0	none	none	0.982823661605768	0.0171763383942321	0	0	0.982823661605768	0.0171763383942321	0	0	0.982823661605768	0.0171763383942321	0	0	0.982823661605768	0.0171763383942321	0	0	1.61280658600679	0.000157006876204694	high	high	126	0	1.95111212356111e-05	0
74	9	1_9	1_2	9_1	1_2__9_1	1	9	1	1	-0.945134334029782	-0.68693830484887	-0.945134334029782	-0.68693830484887	-0.945134334029782	-0.68693830484887	-0.945134334029782	-0.68693830484887	DKO	negative	negative	0	0	0	none	none	0.982823661605768	0.0171763383942321	0	0	0.982823661605768	0.0171763383942321	0	0	0.982823661605768	0.0171763383942321	0	0	0.982823661605768	0.0171763383942321	0	0	1.61280658600679	0.000157006876204694	high	high	119	0	1.84063632977617e-05	0
75	9	1_9	1_3	9_1	1_3__9_1	1	9	1	1	-0.945134334029782	-0.68693830484887	-0.945134334029782	-0.68693830484887	-0.945134334029782	-0.68693830484887	-0.945134334029782	-0.68693830484887	DKO	negative	negative	0	0	0	none	none	0.982823661605768	0.0171763383942321	0	0	0.982823661605768	0.0171763383942321	0	0	0.982823661605768	0.0171763383942321	0	0	0.982823661605768	0.0171763383942321	0	0	1.61280658600679	0.000157006876204694	high	high	110	0	1.69764741429476e-05	0
76	10	1_10	1_1	10_2	1_1__10_2	1	10	1	1	-0.945134334029782	-0.63964104393032	-0.945134334029782	-0.63964104393032	-0.945134334029782	-0.63964104393032	-0.945134334029782	-0.63964104393032	DKO	negative	negative	0	0	0	none	none	0.980228665886904	0.0197713341130955	0	0	0.980228665886904	0.0197713341130955	0	0	0.980228665886904	0.0197713341130955	0	0	0.980228665886904	0.0197713341130955	0	0	1.09441905696502	0.000106541800414152	high	high	75	0	1.15682147098273e-05	0
77	10	1_10	1_2	10_2	1_2__10_2	1	10	1	1	-0.945134334029782	-0.63964104393032	-0.945134334029782	-0.63964104393032	-0.945134334029782	-0.63964104393032	-0.945134334029782	-0.63964104393032	DKO	negative	negative	0	0	0	none	none	0.980228665886904	0.0197713341130955	0	0	0.980228665886904	0.0197713341130955	0	0	0.980228665886904	0.0197713341130955	0	0	0.980228665886904	0.0197713341130955	0	0	1.09441905696502	0.000106541800414152	high	high	79	0	1.22415194214008e-05	0
78	10	1_10	1_3	10_2	1_3__10_2	1	10	1	1	-0.945134334029782	-0.63964104393032	-0.945134334029782	-0.63964104393032	-0.945134334029782	-0.63964104393032	-0.945134334029782	-0.63964104393032	DKO	negative	negative	0	0	0	none	none	0.980228665886904	0.0197713341130955	0	0	0.980228665886904	0.0197713341130955	0	0	0.980228665886904	0.0197713341130955	0	0	0.980228665886904	0.0197713341130955	0	0	1.09441905696502	0.000106541800414152	high	high	88	0	1.35848289225579e-05	0
79	10	1_10	1_1	10_3	1_1__10_3	1	10	1	1	-0.945134334029782	-0.63964104393032	-0.945134334029782	-0.63964104393032	-0.945134334029782	-0.63964104393032	-0.945134334029782	-0.63964104393032	DKO	negative	negative	0	0	0	none	none	0.980228665886904	0.0197713341130955	0	0	0.980228665886904	0.0197713341130955	0	0	0.980228665886904	0.0197713341130955	0	0	0.980228665886904	0.0197713341130955	0	0	1.09441905696502	0.000106541800414152	high	high	73	0	1.12278197413807e-05	0
80	10	1_10	1_2	10_3	1_2__10_3	1	10	1	1	-0.945134334029782	-0.63964104393032	-0.945134334029782	-0.63964104393032	-0.945134334029782	-0.63964104393032	-0.945134334029782	-0.63964104393032	DKO	negative	negative	0	0	0	none	none	0.980228665886904	0.0197713341130955	0	0	0.980228665886904	0.0197713341130955	0	0	0.980228665886904	0.0197713341130955	0	0	0.980228665886904	0.0197713341130955	0	0	1.09441905696502	0.000106541800414152	high	high	64	0	9.95145556969999e-06	0
81	10	1_10	1_3	10_3	1_3__10_3	1	10	1	1	-0.945134334029782	-0.63964104393032	-0.945134334029782	-0.63964104393032	-0.945134334029782	-0.63964104393032	-0.945134334029782	-0.63964104393032	DKO	negative	negative	0	0	0	none	none	0.980228665886904	0.0197713341130955	0	0	0.980228665886904	0.0197713341130955	0	0	0.980228665886904	0.0197713341130955	0	0	0.980228665886904	0.0197713341130955	0	0	1.09441905696502	0.000106541800414152	high	high	72	0	1.11988877816025e-05	0
82	10	1_10	1_1	10_1	1_1__10_1	1	10	1	1	-0.945134334029782	-0.63964104393032	-0.945134334029782	-0.63964104393032	-0.945134334029782	-0.63964104393032	-0.945134334029782	-0.63964104393032	DKO	negative	negative	0	0	0	none	none	0.980228665886904	0.0197713341130955	0	0	0.980228665886904	0.0197713341130955	0	0	0.980228665886904	0.0197713341130955	0	0	0.980228665886904	0.0197713341130955	0	0	1.09441905696502	0.000106541800414152	high	high	86	0	1.33823904368376e-05	0
83	10	1_10	1_2	10_1	1_2__10_1	1	10	1	1	-0.945134334029782	-0.63964104393032	-0.945134334029782	-0.63964104393032	-0.945134334029782	-0.63964104393032	-0.945134334029782	-0.63964104393032	DKO	negative	negative	0	0	0	none	none	0.980228665886904	0.0197713341130955	0	0	0.980228665886904	0.0197713341130955	0	0	0.980228665886904	0.0197713341130955	0	0	0.980228665886904	0.0197713341130955	0	0	1.09441905696502	0.000106541800414152	high	high	77	0	1.18795526413968e-05	0
84	10	1_10	1_3	10_1	1_3__10_1	1	10	1	1	-0.945134334029782	-0.63964104393032	-0.945134334029782	-0.63964104393032	-0.945134334029782	-0.63964104393032	-0.945134334029782	-0.63964104393032	DKO	negative	negative	0	0	0	none	none	0.980228665886904	0.0197713341130955	0	0	0.980228665886904	0.0197713341130955	0	0	0.980228665886904	0.0197713341130955	0	0	0.980228665886904	0.0197713341130955	0	0	1.09441905696502	0.000106541800414152	high	high	82	0	1.26942264586876e-05	0
85	11	1_11	1_1	11_2	1_1__11_2	1	11	1	1	-0.945134334029782	-0.718259889105021	-0.945134334029782	-0.718259889105021	-0.945134334029782	-0.718259889105021	-0.945134334029782	-0.718259889105021	DKO	negative	negative	0	0	0	none	none	0.984542141185224	0.0154578588147761	0	0	0.984542141185224	0.0154578588147761	0	0	0.984542141185224	0.0154578588147761	0	0	0.984542141185224	0.0154578588147761	0	0	1.106290568447	0.000107697493198262	high	high	82	0	1.27166288019236e-05	0
86	11	1_11	1_2	11_2	1_2__11_2	1	11	1	1	-0.945134334029782	-0.718259889105021	-0.945134334029782	-0.718259889105021	-0.945134334029782	-0.718259889105021	-0.945134334029782	-0.718259889105021	DKO	negative	negative	0	0	0	none	none	0.984542141185224	0.0154578588147761	0	0	0.984542141185224	0.0154578588147761	0	0	0.984542141185224	0.0154578588147761	0	0	0.984542141185224	0.0154578588147761	0	0	1.106290568447	0.000107697493198262	high	high	82	0	1.27278985915421e-05	0
87	11	1_11	1_3	11_2	1_3__11_2	1	11	1	1	-0.945134334029782	-0.718259889105021	-0.945134334029782	-0.718259889105021	-0.945134334029782	-0.718259889105021	-0.945134334029782	-0.718259889105021	DKO	negative	negative	0	0	0	none	none	0.984542141185224	0.0154578588147761	0	0	0.984542141185224	0.0154578588147761	0	0	0.984542141185224	0.0154578588147761	0	0	0.984542141185224	0.0154578588147761	0	0	1.106290568447	0.000107697493198262	high	high	74	0	1.14598318801673e-05	0
88	11	1_11	1_1	11_3	1_1__11_3	1	11	1	1	-0.945134334029782	-0.718259889105021	-0.945134334029782	-0.718259889105021	-0.945134334029782	-0.718259889105021	-0.945134334029782	-0.718259889105021	DKO	negative	negative	0	0	0	none	none	0.984542141185224	0.0154578588147761	0	0	0.984542141185224	0.0154578588147761	0	0	0.984542141185224	0.0154578588147761	0	0	0.984542141185224	0.0154578588147761	0	0	1.106290568447	0.000107697493198262	high	high	75	0	1.16574264053398e-05	0
89	11	1_11	1_2	11_3	1_2__11_3	1	11	1	1	-0.945134334029782	-0.718259889105021	-0.945134334029782	-0.718259889105021	-0.945134334029782	-0.718259889105021	-0.945134334029782	-0.718259889105021	DKO	negative	negative	0	0	0	none	none	0.984542141185224	0.0154578588147761	0	0	0.984542141185224	0.0154578588147761	0	0	0.984542141185224	0.0154578588147761	0	0	0.984542141185224	0.0154578588147761	0	0	1.106290568447	0.000107697493198262	high	high	94	0	1.46174856008524e-05	0
90	11	1_11	1_3	11_3	1_3__11_3	1	11	1	1	-0.945134334029782	-0.718259889105021	-0.945134334029782	-0.718259889105021	-0.945134334029782	-0.718259889105021	-0.945134334029782	-0.718259889105021	DKO	negative	negative	0	0	0	none	none	0.984542141185224	0.0154578588147761	0	0	0.984542141185224	0.0154578588147761	0	0	0.984542141185224	0.0154578588147761	0	0	0.984542141185224	0.0154578588147761	0	0	1.106290568447	0.000107697493198262	high	high	73	0	1.13141128049286e-05	0
91	11	1_11	1_1	11_1	1_1__11_1	1	11	1	1	-0.945134334029782	-0.718259889105021	-0.945134334029782	-0.718259889105021	-0.945134334029782	-0.718259889105021	-0.945134334029782	-0.718259889105021	DKO	negative	negative	0	0	0	none	none	0.984542141185224	0.0154578588147761	0	0	0.984542141185224	0.0154578588147761	0	0	0.984542141185224	0.0154578588147761	0	0	0.984542141185224	0.0154578588147761	0	0	1.106290568447	0.000107697493198262	high	high	62	0	9.66085167530862e-06	0
92	11	1_11	1_2	11_1	1_2__11_1	1	11	1	1	-0.945134334029782	-0.718259889105021	-0.945134334029782	-0.718259889105021	-0.945134334029782	-0.718259889105021	-0.945134334029782	-0.718259889105021	DKO	negative	negative	0	0	0	none	none	0.984542141185224	0.0154578588147761	0	0	0.984542141185224	0.0154578588147761	0	0	0.984542141185224	0.0154578588147761	0	0	0.984542141185224	0.0154578588147761	0	0	1.106290568447	0.000107697493198262	high	high	76	0	1.18002992136972e-05	0
93	11	1_11	1_3	11_1	1_3__11_1	1	11	1	1	-0.945134334029782	-0.718259889105021	-0.945134334029782	-0.718259889105021	-0.945134334029782	-0.718259889105021	-0.945134334029782	-0.718259889105021	DKO	negative	negative	0	0	0	none	none	0.984542141185224	0.0154578588147761	0	0	0.984542141185224	0.0154578588147761	0	0	0.984542141185224	0.0154578588147761	0	0	0.984542141185224	0.0154578588147761	0	0	1.106290568447	0.000107697493198262	high	high	84	0	1.29429302935642e-05	0
94	12	1_12	1_1	12_2	1_1__12_2	1	12	1	1	-0.945134334029782	-0.61442660147849	-0.706350409425795	0.955907316878438	-0.945134334029782	-0.61442660147849	-0.706350409425795	0.955907316878438	DKO	negative	negative	1	1.10639328302432	1.10639328302432	positive	positive	0.978845258709717	0.0211547412902829	0	0	0.706350409425795	0.0129477983459648	0.28070179222824	0	0.978845258709717	0.0211547412902829	0	0	0.706350409425795	0.0129477983459648	0.28070179222824	0	1.34127069595554	0.000130572831202457	high	high	95	4	1.46310013247743e-05	4
95	12	1_12	1_2	12_2	1_2__12_2	1	12	1	1	-0.945134334029782	-0.61442660147849	-0.706350409425795	0.955907316878438	-0.945134334029782	-0.61442660147849	-0.706350409425795	0.955907316878438	DKO	negative	negative	1	1.10639328302432	1.10639328302432	positive	positive	0.978845258709717	0.0211547412902829	0	0	0.706350409425795	0.0129477983459648	0.28070179222824	0	0.978845258709717	0.0211547412902829	0	0	0.706350409425795	0.0129477983459648	0.28070179222824	0	1.34127069595554	0.000130572831202457	high	high	81	20	1.25951502761599e-05	20
96	12	1_12	1_3	12_2	1_3__12_2	1	12	1	1	-0.945134334029782	-0.61442660147849	-0.706350409425795	0.955907316878438	-0.945134334029782	-0.61442660147849	-0.706350409425795	0.955907316878438	DKO	negative	negative	1	1.10639328302432	1.10639328302432	positive	positive	0.978845258709717	0.0211547412902829	0	0	0.706350409425795	0.0129477983459648	0.28070179222824	0	0.978845258709717	0.0211547412902829	0	0	0.706350409425795	0.0129477983459648	0.28070179222824	0	1.34127069595554	0.000130572831202457	high	high	93	40	1.43304040009652e-05	40
97	12	1_12	1_1	12_3	1_1__12_3	1	12	1	1	-0.945134334029782	-0.61442660147849	-0.706350409425795	0.955907316878438	-0.945134334029782	-0.61442660147849	-0.706350409425795	0.955907316878438	DKO	negative	negative	1	1.10639328302432	1.10639328302432	positive	positive	0.978845258709717	0.0211547412902829	0	0	0.706350409425795	0.0129477983459648	0.28070179222824	0	0.978845258709717	0.0211547412902829	0	0	0.706350409425795	0.0129477983459648	0.28070179222824	0	1.34127069595554	0.000130572831202457	high	high	97	16	1.50054673635755e-05	16
98	12	1_12	1_2	12_3	1_2__12_3	1	12	1	1	-0.945134334029782	-0.61442660147849	-0.706350409425795	0.955907316878438	-0.945134334029782	-0.61442660147849	-0.706350409425795	0.955907316878438	DKO	negative	negative	1	1.10639328302432	1.10639328302432	positive	positive	0.978845258709717	0.0211547412902829	0	0	0.706350409425795	0.0129477983459648	0.28070179222824	0	0.978845258709717	0.0211547412902829	0	0	0.706350409425795	0.0129477983459648	0.28070179222824	0	1.34127069595554	0.000130572831202457	high	high	93	16	1.4452169904303e-05	16
99	12	1_12	1_3	12_3	1_3__12_3	1	12	1	1	-0.945134334029782	-0.61442660147849	-0.706350409425795	0.955907316878438	-0.945134334029782	-0.61442660147849	-0.706350409425795	0.955907316878438	DKO	negative	negative	1	1.10639328302432	1.10639328302432	positive	positive	0.978845258709717	0.0211547412902829	0	0	0.706350409425795	0.0129477983459648	0.28070179222824	0	0.978845258709717	0.0211547412902829	0	0	0.706350409425795	0.0129477983459648	0.28070179222824	0	1.34127069595554	0.000130572831202457	high	high	94	12	1.44894637606323e-05	12
100	12	1_12	1_1	12_1	1_1__12_1	1	12	1	1	-0.945134334029782	-0.61442660147849	-0.706350409425795	0.955907316878438	-0.945134334029782	-0.61442660147849	-0.706350409425795	0.955907316878438	DKO	negative	negative	1	1.10639328302432	1.10639328302432	positive	positive	0.978845258709717	0.0211547412902829	0	0	0.706350409425795	0.0129477983459648	0.28070179222824	0	0.978845258709717	0.0211547412902829	0	0	0.706350409425795	0.0129477983459648	0.28070179222824	0	1.34127069595554	0.000130572831202457	high	high	96	14	1.4854848630993e-05	14
101	12	1_12	1_2	12_1	1_2__12_1	1	12	1	1	-0.945134334029782	-0.61442660147849	-0.706350409425795	0.955907316878438	-0.945134334029782	-0.61442660147849	-0.706350409425795	0.955907316878438	DKO	negative	negative	1	1.10639328302432	1.10639328302432	positive	positive	0.978845258709717	0.0211547412902829	0	0	0.706350409425795	0.0129477983459648	0.28070179222824	0	0.978845258709717	0.0211547412902829	0	0	0.706350409425795	0.0129477983459648	0.28070179222824	0	1.34127069595554	0.000130572831202457	high	high	125	28	1.93679396767173e-05	28
102	12	1_12	1_3	12_1	1_3__12_1	1	12	1	1	-0.945134334029782	-0.61442660147849	-0.706350409425795	0.955907316878438	-0.945134334029782	-0.61442660147849	-0.706350409425795	0.955907316878438	DKO	negative	negative	1	1.10639328302432	1.10639328302432	positive	positive	0.978845258709717	0.0211547412902829	0	0	0.706350409425795	0.0129477983459648	0.28070179222824	0	0.978845258709717	0.0211547412902829	0	0	0.706350409425795	0.0129477983459648	0.28070179222824	0	1.34127069595554	0.000130572831202457	high	high	79	28	1.23012367512725e-05	28
103	13	1_13	1_1	13_2	1_1__13_2	1	13	1	1	-0.945134334029782	-0.654384092296266	-0.945134334029782	-0.654384092296266	-0.945134334029782	-0.654384092296266	-0.945134334029782	-0.654384092296266	DKO	negative	negative	0	0	0	none	none	0.981037553053933	0.0189624469460668	0	0	0.981037553053933	0.0189624469460668	0	0	0.981037553053933	0.0189624469460668	0	0	0.981037553053933	0.0189624469460668	0	0	1.10737403334935	0.000107802968610671	high	high	94	0	1.45016164207815e-05	0
104	13	1_13	1_2	13_2	1_2__13_2	1	13	1	1	-0.945134334029782	-0.654384092296266	-0.945134334029782	-0.654384092296266	-0.945134334029782	-0.654384092296266	-0.945134334029782	-0.654384092296266	DKO	negative	negative	0	0	0	none	none	0.981037553053933	0.0189624469460668	0	0	0.981037553053933	0.0189624469460668	0	0	0.981037553053933	0.0189624469460668	0	0	0.981037553053933	0.0189624469460668	0	0	1.10737403334935	0.000107802968610671	high	high	77	0	1.18499429163534e-05	0
105	13	1_13	1_3	13_2	1_3__13_2	1	13	1	1	-0.945134334029782	-0.654384092296266	-0.945134334029782	-0.654384092296266	-0.945134334029782	-0.654384092296266	-0.945134334029782	-0.654384092296266	DKO	negative	negative	0	0	0	none	none	0.981037553053933	0.0189624469460668	0	0	0.981037553053933	0.0189624469460668	0	0	0.981037553053933	0.0189624469460668	0	0	0.981037553053933	0.0189624469460668	0	0	1.10737403334935	0.000107802968610671	high	high	73	0	1.13708522784295e-05	0
106	13	1_13	1_1	13_3	1_1__13_3	1	13	1	1	-0.945134334029782	-0.654384092296266	-0.945134334029782	-0.654384092296266	-0.945134334029782	-0.654384092296266	-0.945134334029782	-0.654384092296266	DKO	negative	negative	0	0	0	none	none	0.981037553053933	0.0189624469460668	0	0	0.981037553053933	0.0189624469460668	0	0	0.981037553053933	0.0189624469460668	0	0	0.981037553053933	0.0189624469460668	0	0	1.10737403334935	0.000107802968610671	high	high	74	0	1.14650240669809e-05	0
107	13	1_13	1_2	13_3	1_2__13_3	1	13	1	1	-0.945134334029782	-0.654384092296266	-0.945134334029782	-0.654384092296266	-0.945134334029782	-0.654384092296266	-0.945134334029782	-0.654384092296266	DKO	negative	negative	0	0	0	none	none	0.981037553053933	0.0189624469460668	0	0	0.981037553053933	0.0189624469460668	0	0	0.981037553053933	0.0189624469460668	0	0	0.981037553053933	0.0189624469460668	0	0	1.10737403334935	0.000107802968610671	high	high	71	0	1.09441709568709e-05	0
108	13	1_13	1_3	13_3	1_3__13_3	1	13	1	1	-0.945134334029782	-0.654384092296266	-0.945134334029782	-0.654384092296266	-0.945134334029782	-0.654384092296266	-0.945134334029782	-0.654384092296266	DKO	negative	negative	0	0	0	none	none	0.981037553053933	0.0189624469460668	0	0	0.981037553053933	0.0189624469460668	0	0	0.981037553053933	0.0189624469460668	0	0	0.981037553053933	0.0189624469460668	0	0	1.10737403334935	0.000107802968610671	high	high	93	0	1.44312954386067e-05	0
109	13	1_13	1_1	13_1	1_1__13_1	1	13	1	1	-0.945134334029782	-0.654384092296266	-0.945134334029782	-0.654384092296266	-0.945134334029782	-0.654384092296266	-0.945134334029782	-0.654384092296266	DKO	negative	negative	0	0	0	none	none	0.981037553053933	0.0189624469460668	0	0	0.981037553053933	0.0189624469460668	0	0	0.981037553053933	0.0189624469460668	0	0	0.981037553053933	0.0189624469460668	0	0	1.10737403334935	0.000107802968610671	high	high	78	0	1.19981577084519e-05	0
110	13	1_13	1_2	13_1	1_2__13_1	1	13	1	1	-0.945134334029782	-0.654384092296266	-0.945134334029782	-0.654384092296266	-0.945134334029782	-0.654384092296266	-0.945134334029782	-0.654384092296266	DKO	negative	negative	0	0	0	none	none	0.981037553053933	0.0189624469460668	0	0	0.981037553053933	0.0189624469460668	0	0	0.981037553053933	0.0189624469460668	0	0	0.981037553053933	0.0189624469460668	0	0	1.10737403334935	0.000107802968610671	high	high	76	0	1.18265364622996e-05	0
111	13	1_13	1_3	13_1	1_3__13_1	1	13	1	1	-0.945134334029782	-0.654384092296266	-0.945134334029782	-0.654384092296266	-0.945134334029782	-0.654384092296266	-0.945134334029782	-0.654384092296266	DKO	negative	negative	0	0	0	none	none	0.981037553053933	0.0189624469460668	0	0	0.981037553053933	0.0189624469460668	0	0	0.981037553053933	0.0189624469460668	0	0	0.981037553053933	0.0189624469460668	0	0	1.10737403334935	0.000107802968610671	high	high	69	0	1.06165196444672e-05	0
112	14	1_14	1_1	14_2	1_1__14_2	1	14	1	1	-0.945134334029782	-0.70944427952371	-0.945134334029782	-0.70944427952371	-0.945134334029782	-0.70944427952371	-0.945134334029782	-0.70944427952371	DKO	negative	negative	0	0	0	none	none	0.984058466894612	0.0159415331053882	0	0	0.984058466894612	0.0159415331053882	0	0	0.984058466894612	0.0159415331053882	0	0	0.984058466894612	0.0159415331053882	0	0	1.05737332603192	0.000102935394946199	high	high	76	0	1.17599303860131e-05	0
113	14	1_14	1_2	14_2	1_2__14_2	1	14	1	1	-0.945134334029782	-0.70944427952371	-0.945134334029782	-0.70944427952371	-0.945134334029782	-0.70944427952371	-0.945134334029782	-0.70944427952371	DKO	negative	negative	0	0	0	none	none	0.984058466894612	0.0159415331053882	0	0	0.984058466894612	0.0159415331053882	0	0	0.984058466894612	0.0159415331053882	0	0	0.984058466894612	0.0159415331053882	0	0	1.05737332603192	0.000102935394946199	high	high	74	0	1.1390461869613e-05	0
114	14	1_14	1_3	14_2	1_3__14_2	1	14	1	1	-0.945134334029782	-0.70944427952371	-0.945134334029782	-0.70944427952371	-0.945134334029782	-0.70944427952371	-0.945134334029782	-0.70944427952371	DKO	negative	negative	0	0	0	none	none	0.984058466894612	0.0159415331053882	0	0	0.984058466894612	0.0159415331053882	0	0	0.984058466894612	0.0159415331053882	0	0	0.984058466894612	0.0159415331053882	0	0	1.05737332603192	0.000102935394946199	high	high	87	0	1.34121149285026e-05	0
115	14	1_14	1_1	14_3	1_1__14_3	1	14	1	1	-0.945134334029782	-0.70944427952371	-0.945134334029782	-0.70944427952371	-0.945134334029782	-0.70944427952371	-0.945134334029782	-0.70944427952371	DKO	negative	negative	0	0	0	none	none	0.984058466894612	0.0159415331053882	0	0	0.984058466894612	0.0159415331053882	0	0	0.984058466894612	0.0159415331053882	0	0	0.984058466894612	0.0159415331053882	0	0	1.05737332603192	0.000102935394946199	high	high	72	0	1.11719652771826e-05	0
116	14	1_14	1_2	14_3	1_2__14_3	1	14	1	1	-0.945134334029782	-0.70944427952371	-0.945134334029782	-0.70944427952371	-0.945134334029782	-0.70944427952371	-0.945134334029782	-0.70944427952371	DKO	negative	negative	0	0	0	none	none	0.984058466894612	0.0159415331053882	0	0	0.984058466894612	0.0159415331053882	0	0	0.984058466894612	0.0159415331053882	0	0	0.984058466894612	0.0159415331053882	0	0	1.05737332603192	0.000102935394946199	high	high	68	0	1.05555673324439e-05	0
117	14	1_14	1_3	14_3	1_3__14_3	1	14	1	1	-0.945134334029782	-0.70944427952371	-0.945134334029782	-0.70944427952371	-0.945134334029782	-0.70944427952371	-0.945134334029782	-0.70944427952371	DKO	negative	negative	0	0	0	none	none	0.984058466894612	0.0159415331053882	0	0	0.984058466894612	0.0159415331053882	0	0	0.984058466894612	0.0159415331053882	0	0	0.984058466894612	0.0159415331053882	0	0	1.05737332603192	0.000102935394946199	high	high	71	0	1.09911461844514e-05	0
118	14	1_14	1_1	14_1	1_1__14_1	1	14	1	1	-0.945134334029782	-0.70944427952371	-0.945134334029782	-0.70944427952371	-0.945134334029782	-0.70944427952371	-0.945134334029782	-0.70944427952371	DKO	negative	negative	0	0	0	none	none	0.984058466894612	0.0159415331053882	0	0	0.984058466894612	0.0159415331053882	0	0	0.984058466894612	0.0159415331053882	0	0	0.984058466894612	0.0159415331053882	0	0	1.05737332603192	0.000102935394946199	high	high	65	0	1.00422412459546e-05	0
119	14	1_14	1_2	14_1	1_2__14_1	1	14	1	1	-0.945134334029782	-0.70944427952371	-0.945134334029782	-0.70944427952371	-0.945134334029782	-0.70944427952371	-0.945134334029782	-0.70944427952371	DKO	negative	negative	0	0	0	none	none	0.984058466894612	0.0159415331053882	0	0	0.984058466894612	0.0159415331053882	0	0	0.984058466894612	0.0159415331053882	0	0	0.984058466894612	0.0159415331053882	0	0	1.05737332603192	0.000102935394946199	high	high	87	0	1.34052966219572e-05	0
120	14	1_14	1_3	14_1	1_3__14_1	1	14	1	1	-0.945134334029782	-0.70944427952371	-0.945134334029782	-0.70944427952371	-0.945134334029782	-0.70944427952371	-0.945134334029782	-0.70944427952371	DKO	negative	negative	0	0	0	none	none	0.984058466894612	0.0159415331053882	0	0	0.984058466894612	0.0159415331053882	0	0	0.984058466894612	0.0159415331053882	0	0	0.984058466894612	0.0159415331053882	0	0	1.05737332603192	0.000102935394946199	high	high	73	0	1.13535835785899e-05	0
121	15	1_15	1_1	15_2	1_1__15_2	1	15	1	1	-0.945134334029782	-0.800055935208584	-0.945134334029782	-0.800055935208584	-0.945134334029782	-0.800055935208584	-0.945134334029782	-0.800055935208584	DKO	negative	negative	0	0	0	none	none	0.989029935728427	0.0109700642715734	0	0	0.989029935728427	0.0109700642715734	0	0	0.989029935728427	0.0109700642715734	0	0	0.989029935728427	0.0109700642715734	0	0	0.82115670219608	7.99396839056636e-05	high	high	55	0	8.4757758747292e-06	0
122	15	1_15	1_2	15_2	1_2__15_2	1	15	1	1	-0.945134334029782	-0.800055935208584	-0.945134334029782	-0.800055935208584	-0.945134334029782	-0.800055935208584	-0.945134334029782	-0.800055935208584	DKO	negative	negative	0	0	0	none	none	0.989029935728427	0.0109700642715734	0	0	0.989029935728427	0.0109700642715734	0	0	0.989029935728427	0.0109700642715734	0	0	0.989029935728427	0.0109700642715734	0	0	0.82115670219608	7.99396839056636e-05	high	high	58	0	9.00089314844947e-06	0
123	15	1_15	1_3	15_2	1_3__15_2	1	15	1	1	-0.945134334029782	-0.800055935208584	-0.945134334029782	-0.800055935208584	-0.945134334029782	-0.800055935208584	-0.945134334029782	-0.800055935208584	DKO	negative	negative	0	0	0	none	none	0.989029935728427	0.0109700642715734	0	0	0.989029935728427	0.0109700642715734	0	0	0.989029935728427	0.0109700642715734	0	0	0.989029935728427	0.0109700642715734	0	0	0.82115670219608	7.99396839056636e-05	high	high	54	0	8.35644336517752e-06	0
124	15	1_15	1_1	15_3	1_1__15_3	1	15	1	1	-0.945134334029782	-0.800055935208584	-0.945134334029782	-0.800055935208584	-0.945134334029782	-0.800055935208584	-0.945134334029782	-0.800055935208584	DKO	negative	negative	0	0	0	none	none	0.989029935728427	0.0109700642715734	0	0	0.989029935728427	0.0109700642715734	0	0	0.989029935728427	0.0109700642715734	0	0	0.989029935728427	0.0109700642715734	0	0	0.82115670219608	7.99396839056636e-05	high	high	64	0	9.97142210716931e-06	0
125	15	1_15	1_2	15_3	1_2__15_3	1	15	1	1	-0.945134334029782	-0.800055935208584	-0.945134334029782	-0.800055935208584	-0.945134334029782	-0.800055935208584	-0.945134334029782	-0.800055935208584	DKO	negative	negative	0	0	0	none	none	0.989029935728427	0.0109700642715734	0	0	0.989029935728427	0.0109700642715734	0	0	0.989029935728427	0.0109700642715734	0	0	0.989029935728427	0.0109700642715734	0	0	0.82115670219608	7.99396839056636e-05	high	high	57	0	8.79745278354997e-06	0
126	15	1_15	1_3	15_3	1_3__15_3	1	15	1	1	-0.945134334029782	-0.800055935208584	-0.945134334029782	-0.800055935208584	-0.945134334029782	-0.800055935208584	-0.945134334029782	-0.800055935208584	DKO	negative	negative	0	0	0	none	none	0.989029935728427	0.0109700642715734	0	0	0.989029935728427	0.0109700642715734	0	0	0.989029935728427	0.0109700642715734	0	0	0.989029935728427	0.0109700642715734	0	0	0.82115670219608	7.99396839056636e-05	high	high	61	0	9.43294741404654e-06	0
127	15	1_15	1_1	15_1	1_1__15_1	1	15	1	1	-0.945134334029782	-0.800055935208584	-0.945134334029782	-0.800055935208584	-0.945134334029782	-0.800055935208584	-0.945134334029782	-0.800055935208584	DKO	negative	negative	0	0	0	none	none	0.989029935728427	0.0109700642715734	0	0	0.989029935728427	0.0109700642715734	0	0	0.989029935728427	0.0109700642715734	0	0	0.989029935728427	0.0109700642715734	0	0	0.82115670219608	7.99396839056636e-05	high	high	59	0	9.08519853499557e-06	0
128	15	1_15	1_2	15_1	1_2__15_1	1	15	1	1	-0.945134334029782	-0.800055935208584	-0.945134334029782	-0.800055935208584	-0.945134334029782	-0.800055935208584	-0.945134334029782	-0.800055935208584	DKO	negative	negative	0	0	0	none	none	0.989029935728427	0.0109700642715734	0	0	0.989029935728427	0.0109700642715734	0	0	0.989029935728427	0.0109700642715734	0	0	0.989029935728427	0.0109700642715734	0	0	0.82115670219608	7.99396839056636e-05	high	high	61	0	9.50811097460542e-06	0
129	15	1_15	1_3	15_1	1_3__15_1	1	15	1	1	-0.945134334029782	-0.800055935208584	-0.945134334029782	-0.800055935208584	-0.945134334029782	-0.800055935208584	-0.945134334029782	-0.800055935208584	DKO	negative	negative	0	0	0	none	none	0.989029935728427	0.0109700642715734	0	0	0.989029935728427	0.0109700642715734	0	0	0.989029935728427	0.0109700642715734	0	0	0.989029935728427	0.0109700642715734	0	0	0.82115670219608	7.99396839056636e-05	high	high	53	0	8.20213255982831e-06	0
130	16	1_16	1_1	16_2	1_1__16_2	1	16	1	1	-0.945134334029782	-0.864467188442826	-0.945134334029782	-0.864467188442826	-0.945134334029782	-0.864467188442826	-0.945134334029782	-0.864467188442826	DKO	negative	negative	0	0	0	none	none	0.9925639020331	0.00743609796690042	0	0	0.9925639020331	0.00743609796690042	0	0	0.9925639020331	0.00743609796690042	0	0	0.9925639020331	0.00743609796690042	0	0	0.872150051803226	8.49038913924739e-05	high	high	65	0	1.00551074744306e-05	0
131	16	1_16	1_2	16_2	1_2__16_2	1	16	1	1	-0.945134334029782	-0.864467188442826	-0.945134334029782	-0.864467188442826	-0.945134334029782	-0.864467188442826	-0.945134334029782	-0.864467188442826	DKO	negative	negative	0	0	0	none	none	0.9925639020331	0.00743609796690042	0	0	0.9925639020331	0.00743609796690042	0	0	0.9925639020331	0.00743609796690042	0	0	0.9925639020331	0.00743609796690042	0	0	0.872150051803226	8.49038913924739e-05	high	high	65	0	1.00150672961855e-05	0
132	16	1_16	1_3	16_2	1_3__16_2	1	16	1	1	-0.945134334029782	-0.864467188442826	-0.945134334029782	-0.864467188442826	-0.945134334029782	-0.864467188442826	-0.945134334029782	-0.864467188442826	DKO	negative	negative	0	0	0	none	none	0.9925639020331	0.00743609796690042	0	0	0.9925639020331	0.00743609796690042	0	0	0.9925639020331	0.00743609796690042	0	0	0.9925639020331	0.00743609796690042	0	0	0.872150051803226	8.49038913924739e-05	high	high	68	0	1.05522009384235e-05	0
133	16	1_16	1_1	16_3	1_1__16_3	1	16	1	1	-0.945134334029782	-0.864467188442826	-0.945134334029782	-0.864467188442826	-0.945134334029782	-0.864467188442826	-0.945134334029782	-0.864467188442826	DKO	negative	negative	0	0	0	none	none	0.9925639020331	0.00743609796690042	0	0	0.9925639020331	0.00743609796690042	0	0	0.9925639020331	0.00743609796690042	0	0	0.9925639020331	0.00743609796690042	0	0	0.872150051803226	8.49038913924739e-05	high	high	58	0	8.93791053753878e-06	0
134	16	1_16	1_2	16_3	1_2__16_3	1	16	1	1	-0.945134334029782	-0.864467188442826	-0.945134334029782	-0.864467188442826	-0.945134334029782	-0.864467188442826	-0.945134334029782	-0.864467188442826	DKO	negative	negative	0	0	0	none	none	0.9925639020331	0.00743609796690042	0	0	0.9925639020331	0.00743609796690042	0	0	0.9925639020331	0.00743609796690042	0	0	0.9925639020331	0.00743609796690042	0	0	0.872150051803226	8.49038913924739e-05	high	high	57	0	8.78100853918188e-06	0
135	16	1_16	1_3	16_3	1_3__16_3	1	16	1	1	-0.945134334029782	-0.864467188442826	-0.945134334029782	-0.864467188442826	-0.945134334029782	-0.864467188442826	-0.945134334029782	-0.864467188442826	DKO	negative	negative	0	0	0	none	none	0.9925639020331	0.00743609796690042	0	0	0.9925639020331	0.00743609796690042	0	0	0.9925639020331	0.00743609796690042	0	0	0.9925639020331	0.00743609796690042	0	0	0.872150051803226	8.49038913924739e-05	high	high	61	0	9.39185003194532e-06	0
136	16	1_16	1_1	16_1	1_1__16_1	1	16	1	1	-0.945134334029782	-0.864467188442826	-0.945134334029782	-0.864467188442826	-0.945134334029782	-0.864467188442826	-0.945134334029782	-0.864467188442826	DKO	negative	negative	0	0	0	none	none	0.9925639020331	0.00743609796690042	0	0	0.9925639020331	0.00743609796690042	0	0	0.9925639020331	0.00743609796690042	0	0	0.9925639020331	0.00743609796690042	0	0	0.872150051803226	8.49038913924739e-05	high	high	66	0	1.02047520369085e-05	0
137	16	1_16	1_2	16_1	1_2__16_1	1	16	1	1	-0.945134334029782	-0.864467188442826	-0.945134334029782	-0.864467188442826	-0.945134334029782	-0.864467188442826	-0.945134334029782	-0.864467188442826	DKO	negative	negative	0	0	0	none	none	0.9925639020331	0.00743609796690042	0	0	0.9925639020331	0.00743609796690042	0	0	0.9925639020331	0.00743609796690042	0	0	0.9925639020331	0.00743609796690042	0	0	0.872150051803226	8.49038913924739e-05	high	high	60	0	9.2990582372077e-06	0
138	16	1_16	1_3	16_1	1_3__16_1	1	16	1	1	-0.945134334029782	-0.864467188442826	-0.945134334029782	-0.864467188442826	-0.945134334029782	-0.864467188442826	-0.945134334029782	-0.864467188442826	DKO	negative	negative	0	0	0	none	none	0.9925639020331	0.00743609796690042	0	0	0.9925639020331	0.00743609796690042	0	0	0.9925639020331	0.00743609796690042	0	0	0.9925639020331	0.00743609796690042	0	0	0.872150051803226	8.49038913924739e-05	high	high	56	0	8.61294066157108e-06	0
139	17	1_17	1_1	17_2	1_1__17_2	1	17	1	1	-0.945134334029782	-0.631879194537519	-0.945134334029782	-0.631879194537519	-0.945134334029782	-0.631879194537519	-0.945134334029782	-0.631879194537519	DKO	negative	negative	0	0	0	none	none	0.979802806850808	0.0201971931491921	0	0	0.979802806850808	0.0201971931491921	0	0	0.979802806850808	0.0201971931491921	0	0	0.979802806850808	0.0201971931491921	0	0	1.32313110070266	0.00012880693986063	high	high	90	0	1.38752543128438e-05	0
140	17	1_17	1_2	17_2	1_2__17_2	1	17	1	1	-0.945134334029782	-0.631879194537519	-0.945134334029782	-0.631879194537519	-0.945134334029782	-0.631879194537519	-0.945134334029782	-0.631879194537519	DKO	negative	negative	0	0	0	none	none	0.979802806850808	0.0201971931491921	0	0	0.979802806850808	0.0201971931491921	0	0	0.979802806850808	0.0201971931491921	0	0	0.979802806850808	0.0201971931491921	0	0	1.32313110070266	0.00012880693986063	high	high	94	0	1.45804790297326e-05	0
141	17	1_17	1_3	17_2	1_3__17_2	1	17	1	1	-0.945134334029782	-0.631879194537519	-0.945134334029782	-0.631879194537519	-0.945134334029782	-0.631879194537519	-0.945134334029782	-0.631879194537519	DKO	negative	negative	0	0	0	none	none	0.979802806850808	0.0201971931491921	0	0	0.979802806850808	0.0201971931491921	0	0	0.979802806850808	0.0201971931491921	0	0	0.979802806850808	0.0201971931491921	0	0	1.32313110070266	0.00012880693986063	high	high	89	0	1.37793379130785e-05	0
142	17	1_17	1_1	17_3	1_1__17_3	1	17	1	1	-0.945134334029782	-0.631879194537519	-0.945134334029782	-0.631879194537519	-0.945134334029782	-0.631879194537519	-0.945134334029782	-0.631879194537519	DKO	negative	negative	0	0	0	none	none	0.979802806850808	0.0201971931491921	0	0	0.979802806850808	0.0201971931491921	0	0	0.979802806850808	0.0201971931491921	0	0	0.979802806850808	0.0201971931491921	0	0	1.32313110070266	0.00012880693986063	high	high	89	0	1.37005760754655e-05	0
143	17	1_17	1_2	17_3	1_2__17_3	1	17	1	1	-0.945134334029782	-0.631879194537519	-0.945134334029782	-0.631879194537519	-0.945134334029782	-0.631879194537519	-0.945134334029782	-0.631879194537519	DKO	negative	negative	0	0	0	none	none	0.979802806850808	0.0201971931491921	0	0	0.979802806850808	0.0201971931491921	0	0	0.979802806850808	0.0201971931491921	0	0	0.979802806850808	0.0201971931491921	0	0	1.32313110070266	0.00012880693986063	high	high	100	0	1.55203082208129e-05	0
144	17	1_17	1_3	17_3	1_3__17_3	1	17	1	1	-0.945134334029782	-0.631879194537519	-0.945134334029782	-0.631879194537519	-0.945134334029782	-0.631879194537519	-0.945134334029782	-0.631879194537519	DKO	negative	negative	0	0	0	none	none	0.979802806850808	0.0201971931491921	0	0	0.979802806850808	0.0201971931491921	0	0	0.979802806850808	0.0201971931491921	0	0	0.979802806850808	0.0201971931491921	0	0	1.32313110070266	0.00012880693986063	high	high	84	0	1.30634741058997e-05	0
145	17	1_17	1_1	17_1	1_1__17_1	1	17	1	1	-0.945134334029782	-0.631879194537519	-0.945134334029782	-0.631879194537519	-0.945134334029782	-0.631879194537519	-0.945134334029782	-0.631879194537519	DKO	negative	negative	0	0	0	none	none	0.979802806850808	0.0201971931491921	0	0	0.979802806850808	0.0201971931491921	0	0	0.979802806850808	0.0201971931491921	0	0	0.979802806850808	0.0201971931491921	0	0	1.32313110070266	0.00012880693986063	high	high	86	0	1.32814946609695e-05	0
146	17	1_17	1_2	17_1	1_2__17_1	1	17	1	1	-0.945134334029782	-0.631879194537519	-0.945134334029782	-0.631879194537519	-0.945134334029782	-0.631879194537519	-0.945134334029782	-0.631879194537519	DKO	negative	negative	0	0	0	none	none	0.979802806850808	0.0201971931491921	0	0	0.979802806850808	0.0201971931491921	0	0	0.979802806850808	0.0201971931491921	0	0	0.979802806850808	0.0201971931491921	0	0	1.32313110070266	0.00012880693986063	high	high	113	0	1.75186379598066e-05	0
147	17	1_17	1_3	17_1	1_3__17_1	1	17	1	1	-0.945134334029782	-0.631879194537519	-0.945134334029782	-0.631879194537519	-0.945134334029782	-0.631879194537519	-0.945134334029782	-0.631879194537519	DKO	negative	negative	0	0	0	none	none	0.979802806850808	0.0201971931491921	0	0	0.979802806850808	0.0201971931491921	0	0	0.979802806850808	0.0201971931491921	0	0	0.979802806850808	0.0201971931491921	0	0	1.32313110070266	0.00012880693986063	high	high	96	0	1.49225523994096e-05	0
148	18	1_18	1_1	18_2	1_1__18_2	1	18	1	1	-0.945134334029782	-0.769147470125753	-0.945134334029782	-0.769147470125753	-0.945134334029782	-0.769147470125753	-0.945134334029782	-0.769147470125753	DKO	negative	negative	0	0	0	none	none	0.98733412220754	0.0126658777924602	0	0	0.98733412220754	0.0126658777924602	0	0	0.98733412220754	0.0126658777924602	0	0	0.98733412220754	0.0126658777924602	0	0	1.06823097960066	0.000103992388564982	high	high	67	0	1.03114503131662e-05	0
149	18	1_18	1_2	18_2	1_2__18_2	1	18	1	1	-0.945134334029782	-0.769147470125753	-0.945134334029782	-0.769147470125753	-0.945134334029782	-0.769147470125753	-0.945134334029782	-0.769147470125753	DKO	negative	negative	0	0	0	none	none	0.98733412220754	0.0126658777924602	0	0	0.98733412220754	0.0126658777924602	0	0	0.98733412220754	0.0126658777924602	0	0	0.98733412220754	0.0126658777924602	0	0	1.06823097960066	0.000103992388564982	high	high	66	0	1.01451581127858e-05	0
150	18	1_18	1_3	18_2	1_3__18_2	1	18	1	1	-0.945134334029782	-0.769147470125753	-0.945134334029782	-0.769147470125753	-0.945134334029782	-0.769147470125753	-0.945134334029782	-0.769147470125753	DKO	negative	negative	0	0	0	none	none	0.98733412220754	0.0126658777924602	0	0	0.98733412220754	0.0126658777924602	0	0	0.98733412220754	0.0126658777924602	0	0	0.98733412220754	0.0126658777924602	0	0	1.06823097960066	0.000103992388564982	high	high	89	0	1.37901043513469e-05	0
151	18	1_18	1_1	18_3	1_1__18_3	1	18	1	1	-0.945134334029782	-0.769147470125753	-0.945134334029782	-0.769147470125753	-0.945134334029782	-0.769147470125753	-0.945134334029782	-0.769147470125753	DKO	negative	negative	0	0	0	none	none	0.98733412220754	0.0126658777924602	0	0	0.98733412220754	0.0126658777924602	0	0	0.98733412220754	0.0126658777924602	0	0	0.98733412220754	0.0126658777924602	0	0	1.06823097960066	0.000103992388564982	high	high	91	0	1.40187458711714e-05	0
152	18	1_18	1_2	18_3	1_2__18_3	1	18	1	1	-0.945134334029782	-0.769147470125753	-0.945134334029782	-0.769147470125753	-0.945134334029782	-0.769147470125753	-0.945134334029782	-0.769147470125753	DKO	negative	negative	0	0	0	none	none	0.98733412220754	0.0126658777924602	0	0	0.98733412220754	0.0126658777924602	0	0	0.98733412220754	0.0126658777924602	0	0	0.98733412220754	0.0126658777924602	0	0	1.06823097960066	0.000103992388564982	high	high	72	0	1.11682478599106e-05	0
153	18	1_18	1_3	18_3	1_3__18_3	1	18	1	1	-0.945134334029782	-0.769147470125753	-0.945134334029782	-0.769147470125753	-0.945134334029782	-0.769147470125753	-0.945134334029782	-0.769147470125753	DKO	negative	negative	0	0	0	none	none	0.98733412220754	0.0126658777924602	0	0	0.98733412220754	0.0126658777924602	0	0	0.98733412220754	0.0126658777924602	0	0	0.98733412220754	0.0126658777924602	0	0	1.06823097960066	0.000103992388564982	high	high	79	0	1.21546128188265e-05	0
154	18	1_18	1_1	18_1	1_1__18_1	1	18	1	1	-0.945134334029782	-0.769147470125753	-0.945134334029782	-0.769147470125753	-0.945134334029782	-0.769147470125753	-0.945134334029782	-0.769147470125753	DKO	negative	negative	0	0	0	none	none	0.98733412220754	0.0126658777924602	0	0	0.98733412220754	0.0126658777924602	0	0	0.98733412220754	0.0126658777924602	0	0	0.98733412220754	0.0126658777924602	0	0	1.06823097960066	0.000103992388564982	high	high	78	0	1.19951403933543e-05	0
155	18	1_18	1_2	18_1	1_2__18_1	1	18	1	1	-0.945134334029782	-0.769147470125753	-0.945134334029782	-0.769147470125753	-0.945134334029782	-0.769147470125753	-0.945134334029782	-0.769147470125753	DKO	negative	negative	0	0	0	none	none	0.98733412220754	0.0126658777924602	0	0	0.98733412220754	0.0126658777924602	0	0	0.98733412220754	0.0126658777924602	0	0	0.98733412220754	0.0126658777924602	0	0	1.06823097960066	0.000103992388564982	high	high	71	0	1.10475807432592e-05	0
156	18	1_18	1_3	18_1	1_3__18_1	1	18	1	1	-0.945134334029782	-0.769147470125753	-0.945134334029782	-0.769147470125753	-0.945134334029782	-0.769147470125753	-0.945134334029782	-0.769147470125753	DKO	negative	negative	0	0	0	none	none	0.98733412220754	0.0126658777924602	0	0	0.98733412220754	0.0126658777924602	0	0	0.98733412220754	0.0126658777924602	0	0	0.98733412220754	0.0126658777924602	0	0	1.06823097960066	0.000103992388564982	high	high	68	0	1.05200376673453e-05	0
157	19	1_19	1_1	19_2	1_1__19_2	1	19	1	1	-0.945134334029782	0.530715962190183	-0.945134334029782	0.530715962190183	-0.945134334029782	0.530715962190183	-0.945134334029782	0.530715962190183	DKO	negative	positive	0	0	0	none	none	0.945134334029782	0.0257475812636286	0.0291180847065894	0	0.945134334029782	0.0257475812636286	0.0291180847065894	0	0.945134334029782	0.0257475812636286	0.0291180847065894	0	0.945134334029782	0.0257475812636286	0.0291180847065894	0	1.16541398727559	0.000113453163705414	high	high	87	0	1.34675977241916e-05	0
158	19	1_19	1_2	19_2	1_2__19_2	1	19	1	1	-0.945134334029782	0.530715962190183	-0.945134334029782	0.530715962190183	-0.945134334029782	0.530715962190183	-0.945134334029782	0.530715962190183	DKO	negative	positive	0	0	0	none	none	0.945134334029782	0.0257475812636286	0.0291180847065894	0	0.945134334029782	0.0257475812636286	0.0291180847065894	0	0.945134334029782	0.0257475812636286	0.0291180847065894	0	0.945134334029782	0.0257475812636286	0.0291180847065894	0	1.16541398727559	0.000113453163705414	high	high	69	0	1.06459311467995e-05	0
159	19	1_19	1_3	19_2	1_3__19_2	1	19	1	1	-0.945134334029782	0.530715962190183	-0.945134334029782	0.530715962190183	-0.945134334029782	0.530715962190183	-0.945134334029782	0.530715962190183	DKO	negative	positive	0	0	0	none	none	0.945134334029782	0.0257475812636286	0.0291180847065894	0	0.945134334029782	0.0257475812636286	0.0291180847065894	0	0.945134334029782	0.0257475812636286	0.0291180847065894	0	0.945134334029782	0.0257475812636286	0.0291180847065894	0	1.16541398727559	0.000113453163705414	high	high	85	0	1.30777096512112e-05	0
160	19	1_19	1_1	19_3	1_1__19_3	1	19	1	1	-0.945134334029782	0.530715962190183	-0.945134334029782	0.530715962190183	-0.945134334029782	0.530715962190183	-0.945134334029782	0.530715962190183	DKO	negative	positive	0	0	0	none	none	0.945134334029782	0.0257475812636286	0.0291180847065894	0	0.945134334029782	0.0257475812636286	0.0291180847065894	0	0.945134334029782	0.0257475812636286	0.0291180847065894	0	0.945134334029782	0.0257475812636286	0.0291180847065894	0	1.16541398727559	0.000113453163705414	high	high	79	0	1.21603438231217e-05	0
161	19	1_19	1_2	19_3	1_2__19_3	1	19	1	1	-0.945134334029782	0.530715962190183	-0.945134334029782	0.530715962190183	-0.945134334029782	0.530715962190183	-0.945134334029782	0.530715962190183	DKO	negative	positive	0	0	0	none	none	0.945134334029782	0.0257475812636286	0.0291180847065894	0	0.945134334029782	0.0257475812636286	0.0291180847065894	0	0.945134334029782	0.0257475812636286	0.0291180847065894	0	0.945134334029782	0.0257475812636286	0.0291180847065894	0	1.16541398727559	0.000113453163705414	high	high	72	0	1.12127526353752e-05	0
162	19	1_19	1_3	19_3	1_3__19_3	1	19	1	1	-0.945134334029782	0.530715962190183	-0.945134334029782	0.530715962190183	-0.945134334029782	0.530715962190183	-0.945134334029782	0.530715962190183	DKO	negative	positive	0	0	0	none	none	0.945134334029782	0.0257475812636286	0.0291180847065894	0	0.945134334029782	0.0257475812636286	0.0291180847065894	0	0.945134334029782	0.0257475812636286	0.0291180847065894	0	0.945134334029782	0.0257475812636286	0.0291180847065894	0	1.16541398727559	0.000113453163705414	high	high	85	0	1.30965663745526e-05	0
163	19	1_19	1_1	19_1	1_1__19_1	1	19	1	1	-0.945134334029782	0.530715962190183	-0.945134334029782	0.530715962190183	-0.945134334029782	0.530715962190183	-0.945134334029782	0.530715962190183	DKO	negative	positive	0	0	0	none	none	0.945134334029782	0.0257475812636286	0.0291180847065894	0	0.945134334029782	0.0257475812636286	0.0291180847065894	0	0.945134334029782	0.0257475812636286	0.0291180847065894	0	0.945134334029782	0.0257475812636286	0.0291180847065894	0	1.16541398727559	0.000113453163705414	high	high	101	0	1.55834815932697e-05	0
164	19	1_19	1_2	19_1	1_2__19_1	1	19	1	1	-0.945134334029782	0.530715962190183	-0.945134334029782	0.530715962190183	-0.945134334029782	0.530715962190183	-0.945134334029782	0.530715962190183	DKO	negative	positive	0	0	0	none	none	0.945134334029782	0.0257475812636286	0.0291180847065894	0	0.945134334029782	0.0257475812636286	0.0291180847065894	0	0.945134334029782	0.0257475812636286	0.0291180847065894	0	0.945134334029782	0.0257475812636286	0.0291180847065894	0	1.16541398727559	0.000113453163705414	high	high	88	0	1.36136201007457e-05	0
165	19	1_19	1_3	19_1	1_3__19_1	1	19	1	1	-0.945134334029782	0.530715962190183	-0.945134334029782	0.530715962190183	-0.945134334029782	0.530715962190183	-0.945134334029782	0.530715962190183	DKO	negative	positive	0	0	0	none	none	0.945134334029782	0.0257475812636286	0.0291180847065894	0	0.945134334029782	0.0257475812636286	0.0291180847065894	0	0.945134334029782	0.0257475812636286	0.0291180847065894	0	0.945134334029782	0.0257475812636286	0.0291180847065894	0	1.16541398727559	0.000113453163705414	high	high	77	0	1.18592627587139e-05	0
166	20	1_20	1_1	20_2	1_1__20_2	1	20	1	1	-0.945134334029782	0.716155061303141	-0.945134334029782	0.716155061303141	-0.945134334029782	0.716155061303141	-0.945134334029782	0.716155061303141	DKO	negative	positive	0	0	0	none	none	0.945134334029782	0.0155733415938788	0.0392923243763391	0	0.945134334029782	0.0155733415938788	0.0392923243763391	0	0.945134334029782	0.0155733415938788	0.0392923243763391	0	0.945134334029782	0.0155733415938788	0.0392923243763391	0	0.818169326195188	7.96488625647673e-05	high	high	67	0	1.04274344982521e-05	0
167	20	1_20	1_2	20_2	1_2__20_2	1	20	1	1	-0.945134334029782	0.716155061303141	-0.945134334029782	0.716155061303141	-0.945134334029782	0.716155061303141	-0.945134334029782	0.716155061303141	DKO	negative	positive	0	0	0	none	none	0.945134334029782	0.0155733415938788	0.0392923243763391	0	0.945134334029782	0.0155733415938788	0.0392923243763391	0	0.945134334029782	0.0155733415938788	0.0392923243763391	0	0.945134334029782	0.0155733415938788	0.0392923243763391	0	0.818169326195188	7.96488625647673e-05	high	high	56	0	8.64871649725558e-06	0
168	20	1_20	1_3	20_2	1_3__20_2	1	20	1	1	-0.945134334029782	0.716155061303141	-0.945134334029782	0.716155061303141	-0.945134334029782	0.716155061303141	-0.945134334029782	0.716155061303141	DKO	negative	positive	0	0	0	none	none	0.945134334029782	0.0155733415938788	0.0392923243763391	0	0.945134334029782	0.0155733415938788	0.0392923243763391	0	0.945134334029782	0.0155733415938788	0.0392923243763391	0	0.945134334029782	0.0155733415938788	0.0392923243763391	0	0.818169326195188	7.96488625647673e-05	high	high	48	0	7.4321225207277e-06	0
169	20	1_20	1_1	20_3	1_1__20_3	1	20	1	1	-0.945134334029782	0.716155061303141	-0.945134334029782	0.716155061303141	-0.945134334029782	0.716155061303141	-0.945134334029782	0.716155061303141	DKO	negative	positive	0	0	0	none	none	0.945134334029782	0.0155733415938788	0.0392923243763391	0	0.945134334029782	0.0155733415938788	0.0392923243763391	0	0.945134334029782	0.0155733415938788	0.0392923243763391	0	0.945134334029782	0.0155733415938788	0.0392923243763391	0	0.818169326195188	7.96488625647673e-05	high	high	60	0	9.27376091682532e-06	0
170	20	1_20	1_2	20_3	1_2__20_3	1	20	1	1	-0.945134334029782	0.716155061303141	-0.945134334029782	0.716155061303141	-0.945134334029782	0.716155061303141	-0.945134334029782	0.716155061303141	DKO	negative	positive	0	0	0	none	none	0.945134334029782	0.0155733415938788	0.0392923243763391	0	0.945134334029782	0.0155733415938788	0.0392923243763391	0	0.945134334029782	0.0155733415938788	0.0392923243763391	0	0.945134334029782	0.0155733415938788	0.0392923243763391	0	0.818169326195188	7.96488625647673e-05	high	high	62	0	9.58581552424429e-06	0
171	20	1_20	1_3	20_3	1_3__20_3	1	20	1	1	-0.945134334029782	0.716155061303141	-0.945134334029782	0.716155061303141	-0.945134334029782	0.716155061303141	-0.945134334029782	0.716155061303141	DKO	negative	positive	0	0	0	none	none	0.945134334029782	0.0155733415938788	0.0392923243763391	0	0.945134334029782	0.0155733415938788	0.0392923243763391	0	0.945134334029782	0.0155733415938788	0.0392923243763391	0	0.945134334029782	0.0155733415938788	0.0392923243763391	0	0.818169326195188	7.96488625647673e-05	high	high	61	0	9.42434880243375e-06	0
172	20	1_20	1_1	20_1	1_1__20_1	1	20	1	1	-0.945134334029782	0.716155061303141	-0.945134334029782	0.716155061303141	-0.945134334029782	0.716155061303141	-0.945134334029782	0.716155061303141	DKO	negative	positive	0	0	0	none	none	0.945134334029782	0.0155733415938788	0.0392923243763391	0	0.945134334029782	0.0155733415938788	0.0392923243763391	0	0.945134334029782	0.0155733415938788	0.0392923243763391	0	0.945134334029782	0.0155733415938788	0.0392923243763391	0	0.818169326195188	7.96488625647673e-05	high	high	63	0	9.74818282089006e-06	0
173	20	1_20	1_2	20_1	1_2__20_1	1	20	1	1	-0.945134334029782	0.716155061303141	-0.945134334029782	0.716155061303141	-0.945134334029782	0.716155061303141	-0.945134334029782	0.716155061303141	DKO	negative	positive	0	0	0	none	none	0.945134334029782	0.0155733415938788	0.0392923243763391	0	0.945134334029782	0.0155733415938788	0.0392923243763391	0	0.945134334029782	0.0155733415938788	0.0392923243763391	0	0.945134334029782	0.0155733415938788	0.0392923243763391	0	0.818169326195188	7.96488625647673e-05	high	high	48	0	7.45069265108936e-06	0
174	20	1_20	1_3	20_1	1_3__20_1	1	20	1	1	-0.945134334029782	0.716155061303141	-0.945134334029782	0.716155061303141	-0.945134334029782	0.716155061303141	-0.945134334029782	0.716155061303141	DKO	negative	positive	0	0	0	none	none	0.945134334029782	0.0155733415938788	0.0392923243763391	0	0.945134334029782	0.0155733415938788	0.0392923243763391	0	0.945134334029782	0.0155733415938788	0.0392923243763391	0	0.945134334029782	0.0155733415938788	0.0392923243763391	0	0.818169326195188	7.96488625647673e-05	high	high	55	0	8.54524084073467e-06	0
175	21	1_21	1_1	21_2	1_1__21_2	1	21	1	1	-0.945134334029782	0.744814720328654	-0.945134334029782	0.744814720328654	-0.945134334029782	0.744814720328654	-0.945134334029782	0.744814720328654	DKO	negative	positive	0	0	0	none	none	0.945134334029782	0.0140009103149647	0.0408647556552532	0	0.945134334029782	0.0140009103149647	0.0408647556552532	0	0.945134334029782	0.0140009103149647	0.0408647556552532	0	0.945134334029782	0.0140009103149647	0.0408647556552532	0	2.15252109428521	0.000209548135474323	high	high	143	0	2.21267788911364e-05	0
176	21	1_21	1_2	21_2	1_2__21_2	1	21	1	1	-0.945134334029782	0.744814720328654	-0.945134334029782	0.744814720328654	-0.945134334029782	0.744814720328654	-0.945134334029782	0.744814720328654	DKO	negative	positive	0	0	0	none	none	0.945134334029782	0.0140009103149647	0.0408647556552532	0	0.945134334029782	0.0140009103149647	0.0408647556552532	0	0.945134334029782	0.0140009103149647	0.0408647556552532	0	0.945134334029782	0.0140009103149647	0.0408647556552532	0	2.15252109428521	0.000209548135474323	high	high	148	0	2.28874777882025e-05	0
177	21	1_21	1_3	21_2	1_3__21_2	1	21	1	1	-0.945134334029782	0.744814720328654	-0.945134334029782	0.744814720328654	-0.945134334029782	0.744814720328654	-0.945134334029782	0.744814720328654	DKO	negative	positive	0	0	0	none	none	0.945134334029782	0.0140009103149647	0.0408647556552532	0	0.945134334029782	0.0140009103149647	0.0408647556552532	0	0.945134334029782	0.0140009103149647	0.0408647556552532	0	0.945134334029782	0.0140009103149647	0.0408647556552532	0	2.15252109428521	0.000209548135474323	high	high	132	0	2.03608261172066e-05	0
178	21	1_21	1_1	21_3	1_1__21_3	1	21	1	1	-0.945134334029782	0.744814720328654	-0.945134334029782	0.744814720328654	-0.945134334029782	0.744814720328654	-0.945134334029782	0.744814720328654	DKO	negative	positive	0	0	0	none	none	0.945134334029782	0.0140009103149647	0.0408647556552532	0	0.945134334029782	0.0140009103149647	0.0408647556552532	0	0.945134334029782	0.0140009103149647	0.0408647556552532	0	0.945134334029782	0.0140009103149647	0.0408647556552532	0	2.15252109428521	0.000209548135474323	high	high	152	0	2.3455019350191e-05	0
179	21	1_21	1_2	21_3	1_2__21_3	1	21	1	1	-0.945134334029782	0.744814720328654	-0.945134334029782	0.744814720328654	-0.945134334029782	0.744814720328654	-0.945134334029782	0.744814720328654	DKO	negative	positive	0	0	0	none	none	0.945134334029782	0.0140009103149647	0.0408647556552532	0	0.945134334029782	0.0140009103149647	0.0408647556552532	0	0.945134334029782	0.0140009103149647	0.0408647556552532	0	0.945134334029782	0.0140009103149647	0.0408647556552532	0	2.15252109428521	0.000209548135474323	high	high	164	0	2.54435337411583e-05	0
180	21	1_21	1_3	21_3	1_3__21_3	1	21	1	1	-0.945134334029782	0.744814720328654	-0.945134334029782	0.744814720328654	-0.945134334029782	0.744814720328654	-0.945134334029782	0.744814720328654	DKO	negative	positive	0	0	0	none	none	0.945134334029782	0.0140009103149647	0.0408647556552532	0	0.945134334029782	0.0140009103149647	0.0408647556552532	0	0.945134334029782	0.0140009103149647	0.0408647556552532	0	0.945134334029782	0.0140009103149647	0.0408647556552532	0	2.15252109428521	0.000209548135474323	high	high	139	0	2.15009216999601e-05	0
181	21	1_21	1_1	21_1	1_1__21_1	1	21	1	1	-0.945134334029782	0.744814720328654	-0.945134334029782	0.744814720328654	-0.945134334029782	0.744814720328654	-0.945134334029782	0.744814720328654	DKO	negative	positive	0	0	0	none	none	0.945134334029782	0.0140009103149647	0.0408647556552532	0	0.945134334029782	0.0140009103149647	0.0408647556552532	0	0.945134334029782	0.0140009103149647	0.0408647556552532	0	0.945134334029782	0.0140009103149647	0.0408647556552532	0	2.15252109428521	0.000209548135474323	high	high	163	0	2.51771396511466e-05	0
182	21	1_21	1_2	21_1	1_2__21_1	1	21	1	1	-0.945134334029782	0.744814720328654	-0.945134334029782	0.744814720328654	-0.945134334029782	0.744814720328654	-0.945134334029782	0.744814720328654	DKO	negative	positive	0	0	0	none	none	0.945134334029782	0.0140009103149647	0.0408647556552532	0	0.945134334029782	0.0140009103149647	0.0408647556552532	0	0.945134334029782	0.0140009103149647	0.0408647556552532	0	0.945134334029782	0.0140009103149647	0.0408647556552532	0	2.15252109428521	0.000209548135474323	high	high	163	0	2.51832403764274e-05	0
183	21	1_21	1_3	21_1	1_3__21_1	1	21	1	1	-0.945134334029782	0.744814720328654	-0.945134334029782	0.744814720328654	-0.945134334029782	0.744814720328654	-0.945134334029782	0.744814720328654	DKO	negative	positive	0	0	0	none	none	0.945134334029782	0.0140009103149647	0.0408647556552532	0	0.945134334029782	0.0140009103149647	0.0408647556552532	0	0.945134334029782	0.0140009103149647	0.0408647556552532	0	0.945134334029782	0.0140009103149647	0.0408647556552532	0	2.15252109428521	0.000209548135474323	high	high	166	0	2.57479960257397e-05	0
184	22	1_22	1_1	22_2	1_1__22_2	1	22	1	1	-0.945134334029782	0.722015002936002	-0.945134334029782	0.722015002936002	-0.945134334029782	0.722015002936002	-0.945134334029782	0.722015002936002	DKO	negative	positive	0	0	0	none	none	0.945134334029782	0.0152518319936453	0.0396138339765726	0	0.945134334029782	0.0152518319936453	0.0396138339765726	0	0.945134334029782	0.0152518319936453	0.0396138339765726	0	0.945134334029782	0.0152518319936453	0.0396138339765726	0	2.0238309858716	0.000197020141047855	high	high	122	0	1.89566399397024e-05	0
185	22	1_22	1_2	22_2	1_2__22_2	1	22	1	1	-0.945134334029782	0.722015002936002	-0.945134334029782	0.722015002936002	-0.945134334029782	0.722015002936002	-0.945134334029782	0.722015002936002	DKO	negative	positive	0	0	0	none	none	0.945134334029782	0.0152518319936453	0.0396138339765726	0	0.945134334029782	0.0152518319936453	0.0396138339765726	0	0.945134334029782	0.0152518319936453	0.0396138339765726	0	0.945134334029782	0.0152518319936453	0.0396138339765726	0	2.0238309858716	0.000197020141047855	high	high	150	0	2.32248755898388e-05	0
186	22	1_22	1_3	22_2	1_3__22_2	1	22	1	1	-0.945134334029782	0.722015002936002	-0.945134334029782	0.722015002936002	-0.945134334029782	0.722015002936002	-0.945134334029782	0.722015002936002	DKO	negative	positive	0	0	0	none	none	0.945134334029782	0.0152518319936453	0.0396138339765726	0	0.945134334029782	0.0152518319936453	0.0396138339765726	0	0.945134334029782	0.0152518319936453	0.0396138339765726	0	0.945134334029782	0.0152518319936453	0.0396138339765726	0	2.0238309858716	0.000197020141047855	high	high	140	0	2.16211402914769e-05	0
187	22	1_22	1_1	22_3	1_1__22_3	1	22	1	1	-0.945134334029782	0.722015002936002	-0.945134334029782	0.722015002936002	-0.945134334029782	0.722015002936002	-0.945134334029782	0.722015002936002	DKO	negative	positive	0	0	0	none	none	0.945134334029782	0.0152518319936453	0.0396138339765726	0	0.945134334029782	0.0152518319936453	0.0396138339765726	0	0.945134334029782	0.0152518319936453	0.0396138339765726	0	0.945134334029782	0.0152518319936453	0.0396138339765726	0	2.0238309858716	0.000197020141047855	high	high	148	0	2.29484486768138e-05	0
188	22	1_22	1_2	22_3	1_2__22_3	1	22	1	1	-0.945134334029782	0.722015002936002	-0.945134334029782	0.722015002936002	-0.945134334029782	0.722015002936002	-0.945134334029782	0.722015002936002	DKO	negative	positive	0	0	0	none	none	0.945134334029782	0.0152518319936453	0.0396138339765726	0	0.945134334029782	0.0152518319936453	0.0396138339765726	0	0.945134334029782	0.0152518319936453	0.0396138339765726	0	0.945134334029782	0.0152518319936453	0.0396138339765726	0	2.0238309858716	0.000197020141047855	high	high	150	0	2.31768113730103e-05	0
189	22	1_22	1_3	22_3	1_3__22_3	1	22	1	1	-0.945134334029782	0.722015002936002	-0.945134334029782	0.722015002936002	-0.945134334029782	0.722015002936002	-0.945134334029782	0.722015002936002	DKO	negative	positive	0	0	0	none	none	0.945134334029782	0.0152518319936453	0.0396138339765726	0	0.945134334029782	0.0152518319936453	0.0396138339765726	0	0.945134334029782	0.0152518319936453	0.0396138339765726	0	0.945134334029782	0.0152518319936453	0.0396138339765726	0	2.0238309858716	0.000197020141047855	high	high	164	0	2.53779613363731e-05	0
190	22	1_22	1_1	22_1	1_1__22_1	1	22	1	1	-0.945134334029782	0.722015002936002	-0.945134334029782	0.722015002936002	-0.945134334029782	0.722015002936002	-0.945134334029782	0.722015002936002	DKO	negative	positive	0	0	0	none	none	0.945134334029782	0.0152518319936453	0.0396138339765726	0	0.945134334029782	0.0152518319936453	0.0396138339765726	0	0.945134334029782	0.0152518319936453	0.0396138339765726	0	0.945134334029782	0.0152518319936453	0.0396138339765726	0	2.0238309858716	0.000197020141047855	high	high	116	0	1.79916131361056e-05	0
191	22	1_22	1_2	22_1	1_2__22_1	1	22	1	1	-0.945134334029782	0.722015002936002	-0.945134334029782	0.722015002936002	-0.945134334029782	0.722015002936002	-0.945134334029782	0.722015002936002	DKO	negative	positive	0	0	0	none	none	0.945134334029782	0.0152518319936453	0.0396138339765726	0	0.945134334029782	0.0152518319936453	0.0396138339765726	0	0.945134334029782	0.0152518319936453	0.0396138339765726	0	0.945134334029782	0.0152518319936453	0.0396138339765726	0	2.0238309858716	0.000197020141047855	high	high	148	0	2.28444967543977e-05	0
192	22	1_22	1_3	22_1	1_3__22_1	1	22	1	1	-0.945134334029782	0.722015002936002	-0.945134334029782	0.722015002936002	-0.945134334029782	0.722015002936002	-0.945134334029782	0.722015002936002	DKO	negative	positive	0	0	0	none	none	0.945134334029782	0.0152518319936453	0.0396138339765726	0	0.945134334029782	0.0152518319936453	0.0396138339765726	0	0.945134334029782	0.0152518319936453	0.0396138339765726	0	0.945134334029782	0.0152518319936453	0.0396138339765726	0	2.0238309858716	0.000197020141047855	high	high	149	0	2.30733644353497e-05	0
193	23	1_23	1_1	23_2	1_1__23_2	1	23	1	1	-0.945134334029782	0.675114628612835	-0.945134334029782	0.675114628612835	-0.945134334029782	0.675114628612835	-0.945134334029782	0.675114628612835	DKO	negative	positive	0	0	0	none	none	0.945134334029782	0.0178250522651384	0.0370406137050795	0	0.945134334029782	0.0178250522651384	0.0370406137050795	0	0.945134334029782	0.0178250522651384	0.0370406137050795	0	0.945134334029782	0.0178250522651384	0.0370406137050795	0	0.758288678947174	7.38194757981842e-05	high	high	60	0	9.21255187724244e-06	0
194	23	1_23	1_2	23_2	1_2__23_2	1	23	1	1	-0.945134334029782	0.675114628612835	-0.945134334029782	0.675114628612835	-0.945134334029782	0.675114628612835	-0.945134334029782	0.675114628612835	DKO	negative	positive	0	0	0	none	none	0.945134334029782	0.0178250522651384	0.0370406137050795	0	0.945134334029782	0.0178250522651384	0.0370406137050795	0	0.945134334029782	0.0178250522651384	0.0370406137050795	0	0.945134334029782	0.0178250522651384	0.0370406137050795	0	0.758288678947174	7.38194757981842e-05	high	high	57	0	8.8587467083587e-06	0
195	23	1_23	1_3	23_2	1_3__23_2	1	23	1	1	-0.945134334029782	0.675114628612835	-0.945134334029782	0.675114628612835	-0.945134334029782	0.675114628612835	-0.945134334029782	0.675114628612835	DKO	negative	positive	0	0	0	none	none	0.945134334029782	0.0178250522651384	0.0370406137050795	0	0.945134334029782	0.0178250522651384	0.0370406137050795	0	0.945134334029782	0.0178250522651384	0.0370406137050795	0	0.945134334029782	0.0178250522651384	0.0370406137050795	0	0.758288678947174	7.38194757981842e-05	high	high	48	0	7.46229693460825e-06	0
196	23	1_23	1_1	23_3	1_1__23_3	1	23	1	1	-0.945134334029782	0.675114628612835	-0.945134334029782	0.675114628612835	-0.945134334029782	0.675114628612835	-0.945134334029782	0.675114628612835	DKO	negative	positive	0	0	0	none	none	0.945134334029782	0.0178250522651384	0.0370406137050795	0	0.945134334029782	0.0178250522651384	0.0370406137050795	0	0.945134334029782	0.0178250522651384	0.0370406137050795	0	0.945134334029782	0.0178250522651384	0.0370406137050795	0	0.758288678947174	7.38194757981842e-05	high	high	56	0	8.61123470706031e-06	0
197	23	1_23	1_2	23_3	1_2__23_3	1	23	1	1	-0.945134334029782	0.675114628612835	-0.945134334029782	0.675114628612835	-0.945134334029782	0.675114628612835	-0.945134334029782	0.675114628612835	DKO	negative	positive	0	0	0	none	none	0.945134334029782	0.0178250522651384	0.0370406137050795	0	0.945134334029782	0.0178250522651384	0.0370406137050795	0	0.945134334029782	0.0178250522651384	0.0370406137050795	0	0.945134334029782	0.0178250522651384	0.0370406137050795	0	0.758288678947174	7.38194757981842e-05	high	high	48	0	7.44865987348365e-06	0
198	23	1_23	1_3	23_3	1_3__23_3	1	23	1	1	-0.945134334029782	0.675114628612835	-0.945134334029782	0.675114628612835	-0.945134334029782	0.675114628612835	-0.945134334029782	0.675114628612835	DKO	negative	positive	0	0	0	none	none	0.945134334029782	0.0178250522651384	0.0370406137050795	0	0.945134334029782	0.0178250522651384	0.0370406137050795	0	0.945134334029782	0.0178250522651384	0.0370406137050795	0	0.945134334029782	0.0178250522651384	0.0370406137050795	0	0.758288678947174	7.38194757981842e-05	high	high	50	0	7.77291327597282e-06	0
199	23	1_23	1_1	23_1	1_1__23_1	1	23	1	1	-0.945134334029782	0.675114628612835	-0.945134334029782	0.675114628612835	-0.945134334029782	0.675114628612835	-0.945134334029782	0.675114628612835	DKO	negative	positive	0	0	0	none	none	0.945134334029782	0.0178250522651384	0.0370406137050795	0	0.945134334029782	0.0178250522651384	0.0370406137050795	0	0.945134334029782	0.0178250522651384	0.0370406137050795	0	0.945134334029782	0.0178250522651384	0.0370406137050795	0	0.758288678947174	7.38194757981842e-05	high	high	59	0	9.0533647909971e-06	0
200	23	1_23	1_2	23_1	1_2__23_1	1	23	1	1	-0.945134334029782	0.675114628612835	-0.945134334029782	0.675114628612835	-0.945134334029782	0.675114628612835	-0.945134334029782	0.675114628612835	DKO	negative	positive	0	0	0	none	none	0.945134334029782	0.0178250522651384	0.0370406137050795	0	0.945134334029782	0.0178250522651384	0.0370406137050795	0	0.945134334029782	0.0178250522651384	0.0370406137050795	0	0.945134334029782	0.0178250522651384	0.0370406137050795	0	0.758288678947174	7.38194757981842e-05	high	high	55	0	8.4444624297708e-06	0
201	23	1_23	1_3	23_1	1_3__23_1	1	23	1	1	-0.945134334029782	0.675114628612835	-0.945134334029782	0.675114628612835	-0.945134334029782	0.675114628612835	-0.945134334029782	0.675114628612835	DKO	negative	positive	0	0	0	none	none	0.945134334029782	0.0178250522651384	0.0370406137050795	0	0.945134334029782	0.0178250522651384	0.0370406137050795	0	0.945134334029782	0.0178250522651384	0.0370406137050795	0	0.945134334029782	0.0178250522651384	0.0370406137050795	0	0.758288678947174	7.38194757981842e-05	high	high	50	0	7.77774632378977e-06	0
202	24	1_24	1_1	24_2	1_1__24_2	1	24	1	1	-0.945134334029782	0.827716627094178	-0.945134334029782	0.827716627094178	-0.945134334029782	0.827716627094178	-0.945134334029782	0.827716627094178	DKO	negative	positive	0	0	0	none	none	0.945134334029782	0.00945244199007333	0.0454132239801446	0	0.945134334029782	0.00945244199007333	0.0454132239801446	0	0.945134334029782	0.00945244199007333	0.0454132239801446	0	0.945134334029782	0.00945244199007333	0.0454132239801446	0	0.791681834650391	7.70703027163457e-05	high	high	59	0	9.15667174483377e-06	0
203	24	1_24	1_2	24_2	1_2__24_2	1	24	1	1	-0.945134334029782	0.827716627094178	-0.945134334029782	0.827716627094178	-0.945134334029782	0.827716627094178	-0.945134334029782	0.827716627094178	DKO	negative	positive	0	0	0	none	none	0.945134334029782	0.00945244199007333	0.0454132239801446	0	0.945134334029782	0.00945244199007333	0.0454132239801446	0	0.945134334029782	0.00945244199007333	0.0454132239801446	0	0.945134334029782	0.00945244199007333	0.0454132239801446	0	0.791681834650391	7.70703027163457e-05	high	high	52	0	8.03587217491606e-06	0
204	24	1_24	1_3	24_2	1_3__24_2	1	24	1	1	-0.945134334029782	0.827716627094178	-0.945134334029782	0.827716627094178	-0.945134334029782	0.827716627094178	-0.945134334029782	0.827716627094178	DKO	negative	positive	0	0	0	none	none	0.945134334029782	0.00945244199007333	0.0454132239801446	0	0.945134334029782	0.00945244199007333	0.0454132239801446	0	0.945134334029782	0.00945244199007333	0.0454132239801446	0	0.945134334029782	0.00945244199007333	0.0454132239801446	0	0.791681834650391	7.70703027163457e-05	high	high	54	0	8.28046999438241e-06	0
205	24	1_24	1_1	24_3	1_1__24_3	1	24	1	1	-0.945134334029782	0.827716627094178	-0.945134334029782	0.827716627094178	-0.945134334029782	0.827716627094178	-0.945134334029782	0.827716627094178	DKO	negative	positive	0	0	0	none	none	0.945134334029782	0.00945244199007333	0.0454132239801446	0	0.945134334029782	0.00945244199007333	0.0454132239801446	0	0.945134334029782	0.00945244199007333	0.0454132239801446	0	0.945134334029782	0.00945244199007333	0.0454132239801446	0	0.791681834650391	7.70703027163457e-05	high	high	64	0	9.92752654606881e-06	0
206	24	1_24	1_2	24_3	1_2__24_3	1	24	1	1	-0.945134334029782	0.827716627094178	-0.945134334029782	0.827716627094178	-0.945134334029782	0.827716627094178	-0.945134334029782	0.827716627094178	DKO	negative	positive	0	0	0	none	none	0.945134334029782	0.00945244199007333	0.0454132239801446	0	0.945134334029782	0.00945244199007333	0.0454132239801446	0	0.945134334029782	0.00945244199007333	0.0454132239801446	0	0.945134334029782	0.00945244199007333	0.0454132239801446	0	0.791681834650391	7.70703027163457e-05	high	high	56	0	8.65604327582317e-06	0
207	24	1_24	1_3	24_3	1_3__24_3	1	24	1	1	-0.945134334029782	0.827716627094178	-0.945134334029782	0.827716627094178	-0.945134334029782	0.827716627094178	-0.945134334029782	0.827716627094178	DKO	negative	positive	0	0	0	none	none	0.945134334029782	0.00945244199007333	0.0454132239801446	0	0.945134334029782	0.00945244199007333	0.0454132239801446	0	0.945134334029782	0.00945244199007333	0.0454132239801446	0	0.945134334029782	0.00945244199007333	0.0454132239801446	0	0.791681834650391	7.70703027163457e-05	high	high	58	0	8.92042002066351e-06	0
208	24	1_24	1_1	24_1	1_1__24_1	1	24	1	1	-0.945134334029782	0.827716627094178	-0.945134334029782	0.827716627094178	-0.945134334029782	0.827716627094178	-0.945134334029782	0.827716627094178	DKO	negative	positive	0	0	0	none	none	0.945134334029782	0.00945244199007333	0.0454132239801446	0	0.945134334029782	0.00945244199007333	0.0454132239801446	0	0.945134334029782	0.00945244199007333	0.0454132239801446	0	0.945134334029782	0.00945244199007333	0.0454132239801446	0	0.791681834650391	7.70703027163457e-05	high	high	55	0	8.53386855615876e-06	0
209	24	1_24	1_2	24_1	1_2__24_1	1	24	1	1	-0.945134334029782	0.827716627094178	-0.945134334029782	0.827716627094178	-0.945134334029782	0.827716627094178	-0.945134334029782	0.827716627094178	DKO	negative	positive	0	0	0	none	none	0.945134334029782	0.00945244199007333	0.0454132239801446	0	0.945134334029782	0.00945244199007333	0.0454132239801446	0	0.945134334029782	0.00945244199007333	0.0454132239801446	0	0.945134334029782	0.00945244199007333	0.0454132239801446	0	0.791681834650391	7.70703027163457e-05	high	high	52	0	8.04736711481064e-06	0
210	24	1_24	1_3	24_1	1_3__24_1	1	24	1	1	-0.945134334029782	0.827716627094178	-0.945134334029782	0.827716627094178	-0.945134334029782	0.827716627094178	-0.945134334029782	0.827716627094178	DKO	negative	positive	0	0	0	none	none	0.945134334029782	0.00945244199007333	0.0454132239801446	0	0.945134334029782	0.00945244199007333	0.0454132239801446	0	0.945134334029782	0.00945244199007333	0.0454132239801446	0	0.945134334029782	0.00945244199007333	0.0454132239801446	0	0.791681834650391	7.70703027163457e-05	high	high	54	0	8.37078532452543e-06	0
211	25	1_25	1_1	25_2	1_1__25_2	1	25	1	1	-0.945134334029782	-0.00442073150770739	-0.945134334029782	-0.00442073150770739	-0.945134334029782	-0.00442073150770739	-0.945134334029782	-0.00442073150770739	DKO	negative	Unknown	0	0	0	none	none	0.945376880408028	0.054623119591972	0	0	0.945376880408028	0.054623119591972	0	0	0.945376880408028	0.054623119591972	0	0	0.945376880408028	0.054623119591972	0	0	0.884253251776828	8.60821390735185e-05	high	high	63	0	9.72060921674803e-06	0
212	25	1_25	1_2	25_2	1_2__25_2	1	25	1	1	-0.945134334029782	-0.00442073150770739	-0.945134334029782	-0.00442073150770739	-0.945134334029782	-0.00442073150770739	-0.945134334029782	-0.00442073150770739	DKO	negative	Unknown	0	0	0	none	none	0.945376880408028	0.054623119591972	0	0	0.945376880408028	0.054623119591972	0	0	0.945376880408028	0.054623119591972	0	0	0.945376880408028	0.054623119591972	0	0	0.884253251776828	8.60821390735185e-05	high	high	61	0	9.39976154070586e-06	0
213	25	1_25	1_3	25_2	1_3__25_2	1	25	1	1	-0.945134334029782	-0.00442073150770739	-0.945134334029782	-0.00442073150770739	-0.945134334029782	-0.00442073150770739	-0.945134334029782	-0.00442073150770739	DKO	negative	Unknown	0	0	0	none	none	0.945376880408028	0.054623119591972	0	0	0.945376880408028	0.054623119591972	0	0	0.945376880408028	0.054623119591972	0	0	0.945376880408028	0.054623119591972	0	0	0.884253251776828	8.60821390735185e-05	high	high	60	0	9.26339815866478e-06	0
214	25	1_25	1_1	25_3	1_1__25_3	1	25	1	1	-0.945134334029782	-0.00442073150770739	-0.945134334029782	-0.00442073150770739	-0.945134334029782	-0.00442073150770739	-0.945134334029782	-0.00442073150770739	DKO	negative	Unknown	0	0	0	none	none	0.945376880408028	0.054623119591972	0	0	0.945376880408028	0.054623119591972	0	0	0.945376880408028	0.054623119591972	0	0	0.945376880408028	0.054623119591972	0	0	0.884253251776828	8.60821390735185e-05	high	high	56	0	8.72313182162436e-06	0
215	25	1_25	1_2	25_3	1_2__25_3	1	25	1	1	-0.945134334029782	-0.00442073150770739	-0.945134334029782	-0.00442073150770739	-0.945134334029782	-0.00442073150770739	-0.945134334029782	-0.00442073150770739	DKO	negative	Unknown	0	0	0	none	none	0.945376880408028	0.054623119591972	0	0	0.945376880408028	0.054623119591972	0	0	0.945376880408028	0.054623119591972	0	0	0.945376880408028	0.054623119591972	0	0	0.884253251776828	8.60821390735185e-05	high	high	61	0	9.38729760271592e-06	0
216	25	1_25	1_3	25_3	1_3__25_3	1	25	1	1	-0.945134334029782	-0.00442073150770739	-0.945134334029782	-0.00442073150770739	-0.945134334029782	-0.00442073150770739	-0.945134334029782	-0.00442073150770739	DKO	negative	Unknown	0	0	0	none	none	0.945376880408028	0.054623119591972	0	0	0.945376880408028	0.054623119591972	0	0	0.945376880408028	0.054623119591972	0	0	0.945376880408028	0.054623119591972	0	0	0.884253251776828	8.60821390735185e-05	high	high	67	0	1.03552064819218e-05	0
217	25	1_25	1_1	25_1	1_1__25_1	1	25	1	1	-0.945134334029782	-0.00442073150770739	-0.945134334029782	-0.00442073150770739	-0.945134334029782	-0.00442073150770739	-0.945134334029782	-0.00442073150770739	DKO	negative	Unknown	0	0	0	none	none	0.945376880408028	0.054623119591972	0	0	0.945376880408028	0.054623119591972	0	0	0.945376880408028	0.054623119591972	0	0	0.945376880408028	0.054623119591972	0	0	0.884253251776828	8.60821390735185e-05	high	high	62	0	9.64118545144352e-06	0
218	25	1_25	1_2	25_1	1_2__25_1	1	25	1	1	-0.945134334029782	-0.00442073150770739	-0.945134334029782	-0.00442073150770739	-0.945134334029782	-0.00442073150770739	-0.945134334029782	-0.00442073150770739	DKO	negative	Unknown	0	0	0	none	none	0.945376880408028	0.054623119591972	0	0	0.945376880408028	0.054623119591972	0	0	0.945376880408028	0.054623119591972	0	0	0.945376880408028	0.054623119591972	0	0	0.884253251776828	8.60821390735185e-05	high	high	60	0	9.22347080668998e-06	0
219	25	1_25	1_3	25_1	1_3__25_1	1	25	1	1	-0.945134334029782	-0.00442073150770739	-0.945134334029782	-0.00442073150770739	-0.945134334029782	-0.00442073150770739	-0.945134334029782	-0.00442073150770739	DKO	negative	Unknown	0	0	0	none	none	0.945376880408028	0.054623119591972	0	0	0.945376880408028	0.054623119591972	0	0	0.945376880408028	0.054623119591972	0	0	0.945376880408028	0.054623119591972	0	0	0.884253251776828	8.60821390735185e-05	high	high	73	0	1.132721046179e-05	0
220	26	1_26	1_1	26_2	1_1__26_2	1	26	1	1	-0.945134334029782	-0.00281633940758184	-0.945134334029782	-0.00281633940758184	-0.945134334029782	-0.00281633940758184	-0.945134334029782	-0.00281633940758184	DKO	negative	Unknown	0	0	0	none	none	0.945288854366977	0.0547111456330228	0	0	0.945288854366977	0.0547111456330228	0	0	0.945288854366977	0.0547111456330228	0	0	0.945288854366977	0.0547111456330228	0	0	0.847202176784185	8.24752133608551e-05	high	high	59	0	9.16363100330802e-06	0
221	26	1_26	1_2	26_2	1_2__26_2	1	26	1	1	-0.945134334029782	-0.00281633940758184	-0.945134334029782	-0.00281633940758184	-0.945134334029782	-0.00281633940758184	-0.945134334029782	-0.00281633940758184	DKO	negative	Unknown	0	0	0	none	none	0.945288854366977	0.0547111456330228	0	0	0.945288854366977	0.0547111456330228	0	0	0.945288854366977	0.0547111456330228	0	0	0.945288854366977	0.0547111456330228	0	0	0.847202176784185	8.24752133608551e-05	high	high	62	0	9.58243140637753e-06	0
222	26	1_26	1_3	26_2	1_3__26_2	1	26	1	1	-0.945134334029782	-0.00281633940758184	-0.945134334029782	-0.00281633940758184	-0.945134334029782	-0.00281633940758184	-0.945134334029782	-0.00281633940758184	DKO	negative	Unknown	0	0	0	none	none	0.945288854366977	0.0547111456330228	0	0	0.945288854366977	0.0547111456330228	0	0	0.945288854366977	0.0547111456330228	0	0	0.945288854366977	0.0547111456330228	0	0	0.847202176784185	8.24752133608551e-05	high	high	65	0	1.00918218492794e-05	0
223	26	1_26	1_1	26_3	1_1__26_3	1	26	1	1	-0.945134334029782	-0.00281633940758184	-0.945134334029782	-0.00281633940758184	-0.945134334029782	-0.00281633940758184	-0.945134334029782	-0.00281633940758184	DKO	negative	Unknown	0	0	0	none	none	0.945288854366977	0.0547111456330228	0	0	0.945288854366977	0.0547111456330228	0	0	0.945288854366977	0.0547111456330228	0	0	0.945288854366977	0.0547111456330228	0	0	0.847202176784185	8.24752133608551e-05	high	high	50	0	7.79859298494206e-06	0
224	26	1_26	1_2	26_3	1_2__26_3	1	26	1	1	-0.945134334029782	-0.00281633940758184	-0.945134334029782	-0.00281633940758184	-0.945134334029782	-0.00281633940758184	-0.945134334029782	-0.00281633940758184	DKO	negative	Unknown	0	0	0	none	none	0.945288854366977	0.0547111456330228	0	0	0.945288854366977	0.0547111456330228	0	0	0.945288854366977	0.0547111456330228	0	0	0.945288854366977	0.0547111456330228	0	0	0.847202176784185	8.24752133608551e-05	high	high	69	0	1.0642380361085e-05	0
225	26	1_26	1_3	26_3	1_3__26_3	1	26	1	1	-0.945134334029782	-0.00281633940758184	-0.945134334029782	-0.00281633940758184	-0.945134334029782	-0.00281633940758184	-0.945134334029782	-0.00281633940758184	DKO	negative	Unknown	0	0	0	none	none	0.945288854366977	0.0547111456330228	0	0	0.945288854366977	0.0547111456330228	0	0	0.945288854366977	0.0547111456330228	0	0	0.945288854366977	0.0547111456330228	0	0	0.847202176784185	8.24752133608551e-05	high	high	62	0	9.58021056483013e-06	0
226	26	1_26	1_1	26_1	1_1__26_1	1	26	1	1	-0.945134334029782	-0.00281633940758184	-0.945134334029782	-0.00281633940758184	-0.945134334029782	-0.00281633940758184	-0.945134334029782	-0.00281633940758184	DKO	negative	Unknown	0	0	0	none	none	0.945288854366977	0.0547111456330228	0	0	0.945288854366977	0.0547111456330228	0	0	0.945288854366977	0.0547111456330228	0	0	0.945288854366977	0.0547111456330228	0	0	0.847202176784185	8.24752133608551e-05	high	high	61	0	9.42608050809873e-06	0
227	26	1_26	1_2	26_1	1_2__26_1	1	26	1	1	-0.945134334029782	-0.00281633940758184	-0.945134334029782	-0.00281633940758184	-0.945134334029782	-0.00281633940758184	-0.945134334029782	-0.00281633940758184	DKO	negative	Unknown	0	0	0	none	none	0.945288854366977	0.0547111456330228	0	0	0.945288854366977	0.0547111456330228	0	0	0.945288854366977	0.0547111456330228	0	0	0.945288854366977	0.0547111456330228	0	0	0.847202176784185	8.24752133608551e-05	high	high	57	0	8.82129007598218e-06	0
228	26	1_26	1_3	26_1	1_3__26_1	1	26	1	1	-0.945134334029782	-0.00281633940758184	-0.945134334029782	-0.00281633940758184	-0.945134334029782	-0.00281633940758184	-0.945134334029782	-0.00281633940758184	DKO	negative	Unknown	0	0	0	none	none	0.945288854366977	0.0547111456330228	0	0	0.945288854366977	0.0547111456330228	0	0	0.945288854366977	0.0547111456330228	0	0	0.945288854366977	0.0547111456330228	0	0	0.847202176784185	8.24752133608551e-05	high	high	54	0	8.28771848841019e-06	0
229	27	1_27	1_1	27_2	1_1__27_2	1	27	1	1	-0.945134334029782	-0.0034382066805847	-0.945134334029782	-0.0034382066805847	-0.945134334029782	-0.0034382066805847	-0.945134334029782	-0.0034382066805847	DKO	negative	Unknown	0	0	0	none	none	0.945322973529056	0.0546770264709444	0	0	0.945322973529056	0.0546770264709444	0	0	0.945322973529056	0.0546770264709444	0	0	0.945322973529056	0.0546770264709444	0	0	0.936933755511437	9.12105911768421e-05	high	high	62	0	9.59115821405939e-06	0
230	27	1_27	1_2	27_2	1_2__27_2	1	27	1	1	-0.945134334029782	-0.0034382066805847	-0.945134334029782	-0.0034382066805847	-0.945134334029782	-0.0034382066805847	-0.945134334029782	-0.0034382066805847	DKO	negative	Unknown	0	0	0	none	none	0.945322973529056	0.0546770264709444	0	0	0.945322973529056	0.0546770264709444	0	0	0.945322973529056	0.0546770264709444	0	0	0.945322973529056	0.0546770264709444	0	0	0.936933755511437	9.12105911768421e-05	high	high	59	0	9.14005537663018e-06	0
231	27	1_27	1_3	27_2	1_3__27_2	1	27	1	1	-0.945134334029782	-0.0034382066805847	-0.945134334029782	-0.0034382066805847	-0.945134334029782	-0.0034382066805847	-0.945134334029782	-0.0034382066805847	DKO	negative	Unknown	0	0	0	none	none	0.945322973529056	0.0546770264709444	0	0	0.945322973529056	0.0546770264709444	0	0	0.945322973529056	0.0546770264709444	0	0	0.945322973529056	0.0546770264709444	0	0	0.936933755511437	9.12105911768421e-05	high	high	79	0	1.22992381680409e-05	0
232	27	1_27	1_1	27_3	1_1__27_3	1	27	1	1	-0.945134334029782	-0.0034382066805847	-0.945134334029782	-0.0034382066805847	-0.945134334029782	-0.0034382066805847	-0.945134334029782	-0.0034382066805847	DKO	negative	Unknown	0	0	0	none	none	0.945322973529056	0.0546770264709444	0	0	0.945322973529056	0.0546770264709444	0	0	0.945322973529056	0.0546770264709444	0	0	0.945322973529056	0.0546770264709444	0	0	0.936933755511437	9.12105911768421e-05	high	high	61	2	9.47745113786363e-06	2
233	27	1_27	1_2	27_3	1_2__27_3	1	27	1	1	-0.945134334029782	-0.0034382066805847	-0.945134334029782	-0.0034382066805847	-0.945134334029782	-0.0034382066805847	-0.945134334029782	-0.0034382066805847	DKO	negative	Unknown	0	0	0	none	none	0.945322973529056	0.0546770264709444	0	0	0.945322973529056	0.0546770264709444	0	0	0.945322973529056	0.0546770264709444	0	0	0.945322973529056	0.0546770264709444	0	0	0.936933755511437	9.12105911768421e-05	high	high	66	0	1.01798939764484e-05	0
234	27	1_27	1_3	27_3	1_3__27_3	1	27	1	1	-0.945134334029782	-0.0034382066805847	-0.945134334029782	-0.0034382066805847	-0.945134334029782	-0.0034382066805847	-0.945134334029782	-0.0034382066805847	DKO	negative	Unknown	0	0	0	none	none	0.945322973529056	0.0546770264709444	0	0	0.945322973529056	0.0546770264709444	0	0	0.945322973529056	0.0546770264709444	0	0	0.945322973529056	0.0546770264709444	0	0	0.936933755511437	9.12105911768421e-05	high	high	66	0	1.02715770545361e-05	0
235	27	1_27	1_1	27_1	1_1__27_1	1	27	1	1	-0.945134334029782	-0.0034382066805847	-0.945134334029782	-0.0034382066805847	-0.945134334029782	-0.0034382066805847	-0.945134334029782	-0.0034382066805847	DKO	negative	Unknown	0	0	0	none	none	0.945322973529056	0.0546770264709444	0	0	0.945322973529056	0.0546770264709444	0	0	0.945322973529056	0.0546770264709444	0	0	0.945322973529056	0.0546770264709444	0	0	0.936933755511437	9.12105911768421e-05	high	high	74	0	1.15237571993323e-05	0
236	27	1_27	1_2	27_1	1_2__27_1	1	27	1	1	-0.945134334029782	-0.0034382066805847	-0.945134334029782	-0.0034382066805847	-0.945134334029782	-0.0034382066805847	-0.945134334029782	-0.0034382066805847	DKO	negative	Unknown	0	0	0	none	none	0.945322973529056	0.0546770264709444	0	0	0.945322973529056	0.0546770264709444	0	0	0.945322973529056	0.0546770264709444	0	0	0.945322973529056	0.0546770264709444	0	0	0.936933755511437	9.12105911768421e-05	high	high	70	0	1.08969250055993e-05	0
237	27	1_27	1_3	27_1	1_3__27_1	1	27	1	1	-0.945134334029782	-0.0034382066805847	-0.945134334029782	-0.0034382066805847	-0.945134334029782	-0.0034382066805847	-0.945134334029782	-0.0034382066805847	DKO	negative	Unknown	0	0	0	none	none	0.945322973529056	0.0546770264709444	0	0	0.945322973529056	0.0546770264709444	0	0	0.945322973529056	0.0546770264709444	0	0	0.945322973529056	0.0546770264709444	0	0	0.936933755511437	9.12105911768421e-05	high	high	57	0	8.84680904073154e-06	0
238	28	1_28	1_1	28_2	1_1__28_2	1	28	1	1	-0.945134334029782	0.0249252790817991	-0.945134334029782	0.0249252790817991	-0.945134334029782	0.0249252790817991	-0.945134334029782	0.0249252790817991	DKO	negative	Unknown	0	0	0	none	none	0.945134334029782	0.0534981239339015	0.00136754203631645	0	0.945134334029782	0.0534981239339015	0.00136754203631645	0	0.945134334029782	0.0534981239339015	0.00136754203631645	0	0.945134334029782	0.0534981239339015	0.00136754203631645	0	1.14380175410614	0.000111349210728545	high	high	81	0	1.25066750136725e-05	0
239	28	1_28	1_2	28_2	1_2__28_2	1	28	1	1	-0.945134334029782	0.0249252790817991	-0.945134334029782	0.0249252790817991	-0.945134334029782	0.0249252790817991	-0.945134334029782	0.0249252790817991	DKO	negative	Unknown	0	0	0	none	none	0.945134334029782	0.0534981239339015	0.00136754203631645	0	0.945134334029782	0.0534981239339015	0.00136754203631645	0	0.945134334029782	0.0534981239339015	0.00136754203631645	0	0.945134334029782	0.0534981239339015	0.00136754203631645	0	1.14380175410614	0.000111349210728545	high	high	75	0	1.16546183850403e-05	0
240	28	1_28	1_3	28_2	1_3__28_2	1	28	1	1	-0.945134334029782	0.0249252790817991	-0.945134334029782	0.0249252790817991	-0.945134334029782	0.0249252790817991	-0.945134334029782	0.0249252790817991	DKO	negative	Unknown	0	0	0	none	none	0.945134334029782	0.0534981239339015	0.00136754203631645	0	0.945134334029782	0.0534981239339015	0.00136754203631645	0	0.945134334029782	0.0534981239339015	0.00136754203631645	0	0.945134334029782	0.0534981239339015	0.00136754203631645	0	1.14380175410614	0.000111349210728545	high	high	88	0	1.36151084113626e-05	0
241	28	1_28	1_1	28_3	1_1__28_3	1	28	1	1	-0.945134334029782	0.0249252790817991	-0.945134334029782	0.0249252790817991	-0.945134334029782	0.0249252790817991	-0.945134334029782	0.0249252790817991	DKO	negative	Unknown	0	0	0	none	none	0.945134334029782	0.0534981239339015	0.00136754203631645	0	0.945134334029782	0.0534981239339015	0.00136754203631645	0	0.945134334029782	0.0534981239339015	0.00136754203631645	0	0.945134334029782	0.0534981239339015	0.00136754203631645	0	1.14380175410614	0.000111349210728545	high	high	91	0	1.40067064724498e-05	0
242	28	1_28	1_2	28_3	1_2__28_3	1	28	1	1	-0.945134334029782	0.0249252790817991	-0.945134334029782	0.0249252790817991	-0.945134334029782	0.0249252790817991	-0.945134334029782	0.0249252790817991	DKO	negative	Unknown	0	0	0	none	none	0.945134334029782	0.0534981239339015	0.00136754203631645	0	0.945134334029782	0.0534981239339015	0.00136754203631645	0	0.945134334029782	0.0534981239339015	0.00136754203631645	0	0.945134334029782	0.0534981239339015	0.00136754203631645	0	1.14380175410614	0.000111349210728545	high	high	71	0	1.10207636588738e-05	0
243	28	1_28	1_3	28_3	1_3__28_3	1	28	1	1	-0.945134334029782	0.0249252790817991	-0.945134334029782	0.0249252790817991	-0.945134334029782	0.0249252790817991	-0.945134334029782	0.0249252790817991	DKO	negative	Unknown	0	0	0	none	none	0.945134334029782	0.0534981239339015	0.00136754203631645	0	0.945134334029782	0.0534981239339015	0.00136754203631645	0	0.945134334029782	0.0534981239339015	0.00136754203631645	0	0.945134334029782	0.0534981239339015	0.00136754203631645	0	1.14380175410614	0.000111349210728545	high	high	74	0	1.14969516297949e-05	0
244	28	1_28	1_1	28_1	1_1__28_1	1	28	1	1	-0.945134334029782	0.0249252790817991	-0.945134334029782	0.0249252790817991	-0.945134334029782	0.0249252790817991	-0.945134334029782	0.0249252790817991	DKO	negative	Unknown	0	0	0	none	none	0.945134334029782	0.0534981239339015	0.00136754203631645	0	0.945134334029782	0.0534981239339015	0.00136754203631645	0	0.945134334029782	0.0534981239339015	0.00136754203631645	0	0.945134334029782	0.0534981239339015	0.00136754203631645	0	1.14380175410614	0.000111349210728545	high	high	77	0	1.18944592323453e-05	0
245	28	1_28	1_2	28_1	1_2__28_1	1	28	1	1	-0.945134334029782	0.0249252790817991	-0.945134334029782	0.0249252790817991	-0.945134334029782	0.0249252790817991	-0.945134334029782	0.0249252790817991	DKO	negative	Unknown	0	0	0	none	none	0.945134334029782	0.0534981239339015	0.00136754203631645	0	0.945134334029782	0.0534981239339015	0.00136754203631645	0	0.945134334029782	0.0534981239339015	0.00136754203631645	0	0.945134334029782	0.0534981239339015	0.00136754203631645	0	1.14380175410614	0.000111349210728545	high	high	74	0	1.1422533684491e-05	0
246	28	1_28	1_3	28_1	1_3__28_1	1	28	1	1	-0.945134334029782	0.0249252790817991	-0.945134334029782	0.0249252790817991	-0.945134334029782	0.0249252790817991	-0.945134334029782	0.0249252790817991	DKO	negative	Unknown	0	0	0	none	none	0.945134334029782	0.0534981239339015	0.00136754203631645	0	0.945134334029782	0.0534981239339015	0.00136754203631645	0	0.945134334029782	0.0534981239339015	0.00136754203631645	0	0.945134334029782	0.0534981239339015	0.00136754203631645	0	1.14380175410614	0.000111349210728545	high	high	97	0	1.49720539700809e-05	0
247	29	1_29	1_1	29_2	1_1__29_2	1	29	1	1	-0.945134334029782	0.00464526123832911	-0.945134334029782	0.00464526123832911	-0.945134334029782	0.00464526123832911	-0.945134334029782	0.00464526123832911	DKO	negative	Unknown	0	0	0	none	none	0.945134334029782	0.0546108006187713	0.000254865351446566	0	0.945134334029782	0.0546108006187713	0.000254865351446566	0	0.945134334029782	0.0546108006187713	0.000254865351446566	0	0.945134334029782	0.0546108006187713	0.000254865351446566	0	1.36593206681457	0.000132973618026554	high	high	99	0	1.53273761546307e-05	0
248	29	1_29	1_2	29_2	1_2__29_2	1	29	1	1	-0.945134334029782	0.00464526123832911	-0.945134334029782	0.00464526123832911	-0.945134334029782	0.00464526123832911	-0.945134334029782	0.00464526123832911	DKO	negative	Unknown	0	0	0	none	none	0.945134334029782	0.0546108006187713	0.000254865351446566	0	0.945134334029782	0.0546108006187713	0.000254865351446566	0	0.945134334029782	0.0546108006187713	0.000254865351446566	0	0.945134334029782	0.0546108006187713	0.000254865351446566	0	1.36593206681457	0.000132973618026554	high	high	94	0	1.44880872866294e-05	0
249	29	1_29	1_3	29_2	1_3__29_2	1	29	1	1	-0.945134334029782	0.00464526123832911	-0.945134334029782	0.00464526123832911	-0.945134334029782	0.00464526123832911	-0.945134334029782	0.00464526123832911	DKO	negative	Unknown	0	0	0	none	none	0.945134334029782	0.0546108006187713	0.000254865351446566	0	0.945134334029782	0.0546108006187713	0.000254865351446566	0	0.945134334029782	0.0546108006187713	0.000254865351446566	0	0.945134334029782	0.0546108006187713	0.000254865351446566	0	1.36593206681457	0.000132973618026554	high	high	92	0	1.42406415329421e-05	0
250	29	1_29	1_1	29_3	1_1__29_3	1	29	1	1	-0.945134334029782	0.00464526123832911	-0.945134334029782	0.00464526123832911	-0.945134334029782	0.00464526123832911	-0.945134334029782	0.00464526123832911	DKO	negative	Unknown	0	0	0	none	none	0.945134334029782	0.0546108006187713	0.000254865351446566	0	0.945134334029782	0.0546108006187713	0.000254865351446566	0	0.945134334029782	0.0546108006187713	0.000254865351446566	0	0.945134334029782	0.0546108006187713	0.000254865351446566	0	1.36593206681457	0.000132973618026554	high	high	90	0	1.39648344168736e-05	0
251	29	1_29	1_2	29_3	1_2__29_3	1	29	1	1	-0.945134334029782	0.00464526123832911	-0.945134334029782	0.00464526123832911	-0.945134334029782	0.00464526123832911	-0.945134334029782	0.00464526123832911	DKO	negative	Unknown	0	0	0	none	none	0.945134334029782	0.0546108006187713	0.000254865351446566	0	0.945134334029782	0.0546108006187713	0.000254865351446566	0	0.945134334029782	0.0546108006187713	0.000254865351446566	0	0.945134334029782	0.0546108006187713	0.000254865351446566	0	1.36593206681457	0.000132973618026554	high	high	102	0	1.57131425668837e-05	0
252	29	1_29	1_3	29_3	1_3__29_3	1	29	1	1	-0.945134334029782	0.00464526123832911	-0.945134334029782	0.00464526123832911	-0.945134334029782	0.00464526123832911	-0.945134334029782	0.00464526123832911	DKO	negative	Unknown	0	0	0	none	none	0.945134334029782	0.0546108006187713	0.000254865351446566	0	0.945134334029782	0.0546108006187713	0.000254865351446566	0	0.945134334029782	0.0546108006187713	0.000254865351446566	0	0.945134334029782	0.0546108006187713	0.000254865351446566	0	1.36593206681457	0.000132973618026554	high	high	92	0	1.42340224048709e-05	0
253	29	1_29	1_1	29_1	1_1__29_1	1	29	1	1	-0.945134334029782	0.00464526123832911	-0.945134334029782	0.00464526123832911	-0.945134334029782	0.00464526123832911	-0.945134334029782	0.00464526123832911	DKO	negative	Unknown	0	0	0	none	none	0.945134334029782	0.0546108006187713	0.000254865351446566	0	0.945134334029782	0.0546108006187713	0.000254865351446566	0	0.945134334029782	0.0546108006187713	0.000254865351446566	0	0.945134334029782	0.0546108006187713	0.000254865351446566	0	1.36593206681457	0.000132973618026554	high	high	89	0	1.37761305794415e-05	0
254	29	1_29	1_2	29_1	1_2__29_1	1	29	1	1	-0.945134334029782	0.00464526123832911	-0.945134334029782	0.00464526123832911	-0.945134334029782	0.00464526123832911	-0.945134334029782	0.00464526123832911	DKO	negative	Unknown	0	0	0	none	none	0.945134334029782	0.0546108006187713	0.000254865351446566	0	0.945134334029782	0.0546108006187713	0.000254865351446566	0	0.945134334029782	0.0546108006187713	0.000254865351446566	0	0.945134334029782	0.0546108006187713	0.000254865351446566	0	1.36593206681457	0.000132973618026554	high	high	110	0	1.7046347415924e-05	0
255	29	1_29	1_3	29_1	1_3__29_1	1	29	1	1	-0.945134334029782	0.00464526123832911	-0.945134334029782	0.00464526123832911	-0.945134334029782	0.00464526123832911	-0.945134334029782	0.00464526123832911	DKO	negative	Unknown	0	0	0	none	none	0.945134334029782	0.0546108006187713	0.000254865351446566	0	0.945134334029782	0.0546108006187713	0.000254865351446566	0	0.945134334029782	0.0546108006187713	0.000254865351446566	0	0.945134334029782	0.0546108006187713	0.000254865351446566	0	1.36593206681457	0.000132973618026554	high	high	101	0	1.56646358692109e-05	0
256	30	1_30	1_1	30_2	1_1__30_2	1	30	1	1	-0.945134334029782	0.0064293933683075	-0.945134334029782	0.0064293933683075	-0.945134334029782	0.0064293933683075	-0.945134334029782	0.0064293933683075	DKO	negative	Unknown	0	0	0	none	none	0.945134334029782	0.0545129130212812	0.000352752948936694	0	0.945134334029782	0.0545129130212812	0.000352752948936694	0	0.945134334029782	0.0545129130212812	0.000352752948936694	0	0.945134334029782	0.0545129130212812	0.000352752948936694	0	1.53240158034698	0.000149179441173489	high	high	111	0	1.7171604579476e-05	0
257	30	1_30	1_2	30_2	1_2__30_2	1	30	1	1	-0.945134334029782	0.0064293933683075	-0.945134334029782	0.0064293933683075	-0.945134334029782	0.0064293933683075	-0.945134334029782	0.0064293933683075	DKO	negative	Unknown	0	0	0	none	none	0.945134334029782	0.0545129130212812	0.000352752948936694	0	0.945134334029782	0.0545129130212812	0.000352752948936694	0	0.945134334029782	0.0545129130212812	0.000352752948936694	0	0.945134334029782	0.0545129130212812	0.000352752948936694	0	1.53240158034698	0.000149179441173489	high	high	116	0	1.78807581852413e-05	0
258	30	1_30	1_3	30_2	1_3__30_2	1	30	1	1	-0.945134334029782	0.0064293933683075	-0.945134334029782	0.0064293933683075	-0.945134334029782	0.0064293933683075	-0.945134334029782	0.0064293933683075	DKO	negative	Unknown	0	0	0	none	none	0.945134334029782	0.0545129130212812	0.000352752948936694	0	0.945134334029782	0.0545129130212812	0.000352752948936694	0	0.945134334029782	0.0545129130212812	0.000352752948936694	0	0.945134334029782	0.0545129130212812	0.000352752948936694	0	1.53240158034698	0.000149179441173489	high	high	91	0	1.40099083616401e-05	0
259	30	1_30	1_1	30_3	1_1__30_3	1	30	1	1	-0.945134334029782	0.0064293933683075	-0.945134334029782	0.0064293933683075	-0.945134334029782	0.0064293933683075	-0.945134334029782	0.0064293933683075	DKO	negative	Unknown	0	0	0	none	none	0.945134334029782	0.0545129130212812	0.000352752948936694	0	0.945134334029782	0.0545129130212812	0.000352752948936694	0	0.945134334029782	0.0545129130212812	0.000352752948936694	0	0.945134334029782	0.0545129130212812	0.000352752948936694	0	1.53240158034698	0.000149179441173489	high	high	87	0	1.34357922250245e-05	0
260	30	1_30	1_2	30_3	1_2__30_3	1	30	1	1	-0.945134334029782	0.0064293933683075	-0.945134334029782	0.0064293933683075	-0.945134334029782	0.0064293933683075	-0.945134334029782	0.0064293933683075	DKO	negative	Unknown	0	0	0	none	none	0.945134334029782	0.0545129130212812	0.000352752948936694	0	0.945134334029782	0.0545129130212812	0.000352752948936694	0	0.945134334029782	0.0545129130212812	0.000352752948936694	0	0.945134334029782	0.0545129130212812	0.000352752948936694	0	1.53240158034698	0.000149179441173489	high	high	109	0	1.69351167727333e-05	0
261	30	1_30	1_3	30_3	1_3__30_3	1	30	1	1	-0.945134334029782	0.0064293933683075	-0.945134334029782	0.0064293933683075	-0.945134334029782	0.0064293933683075	-0.945134334029782	0.0064293933683075	DKO	negative	Unknown	0	0	0	none	none	0.945134334029782	0.0545129130212812	0.000352752948936694	0	0.945134334029782	0.0545129130212812	0.000352752948936694	0	0.945134334029782	0.0545129130212812	0.000352752948936694	0	0.945134334029782	0.0545129130212812	0.000352752948936694	0	1.53240158034698	0.000149179441173489	high	high	98	0	1.52314385541265e-05	0
262	30	1_30	1_1	30_1	1_1__30_1	1	30	1	1	-0.945134334029782	0.0064293933683075	-0.945134334029782	0.0064293933683075	-0.945134334029782	0.0064293933683075	-0.945134334029782	0.0064293933683075	DKO	negative	Unknown	0	0	0	none	none	0.945134334029782	0.0545129130212812	0.000352752948936694	0	0.945134334029782	0.0545129130212812	0.000352752948936694	0	0.945134334029782	0.0545129130212812	0.000352752948936694	0	0.945134334029782	0.0545129130212812	0.000352752948936694	0	1.53240158034698	0.000149179441173489	high	high	121	0	1.86983694184807e-05	0
263	30	1_30	1_2	30_1	1_2__30_1	1	30	1	1	-0.945134334029782	0.0064293933683075	-0.945134334029782	0.0064293933683075	-0.945134334029782	0.0064293933683075	-0.945134334029782	0.0064293933683075	DKO	negative	Unknown	0	0	0	none	none	0.945134334029782	0.0545129130212812	0.000352752948936694	0	0.945134334029782	0.0545129130212812	0.000352752948936694	0	0.945134334029782	0.0545129130212812	0.000352752948936694	0	0.945134334029782	0.0545129130212812	0.000352752948936694	0	1.53240158034698	0.000149179441173489	high	high	115	0	1.77954150526169e-05	0
264	30	1_30	1_3	30_1	1_3__30_1	1	30	1	1	-0.945134334029782	0.0064293933683075	-0.945134334029782	0.0064293933683075	-0.945134334029782	0.0064293933683075	-0.945134334029782	0.0064293933683075	DKO	negative	Unknown	0	0	0	none	none	0.945134334029782	0.0545129130212812	0.000352752948936694	0	0.945134334029782	0.0545129130212812	0.000352752948936694	0	0.945134334029782	0.0545129130212812	0.000352752948936694	0	0.945134334029782	0.0545129130212812	0.000352752948936694	0	1.53240158034698	0.000149179441173489	high	high	127	0	1.96832044996208e-05	0
265	31	1_31	1_1	31_2	1_1__31_2	1	31	1	1	-0.945134334029782	0.02246491095284	-0.945134334029782	0.02246491095284	-0.945134334029782	0.02246491095284	-0.945134334029782	0.02246491095284	DKO	negative	Unknown	0	0	0	none	none	0.945134334029782	0.0536331136698287	0.00123255230038921	0	0.945134334029782	0.0536331136698287	0.00123255230038921	0	0.945134334029782	0.0536331136698287	0.00123255230038921	0	0.945134334029782	0.0536331136698287	0.00123255230038921	0	1.51036867850446	0.000147034536060854	high	high	114	0	1.75800427655218e-05	0
266	31	1_31	1_2	31_2	1_2__31_2	1	31	1	1	-0.945134334029782	0.02246491095284	-0.945134334029782	0.02246491095284	-0.945134334029782	0.02246491095284	-0.945134334029782	0.02246491095284	DKO	negative	Unknown	0	0	0	none	none	0.945134334029782	0.0536331136698287	0.00123255230038921	0	0.945134334029782	0.0536331136698287	0.00123255230038921	0	0.945134334029782	0.0536331136698287	0.00123255230038921	0	0.945134334029782	0.0536331136698287	0.00123255230038921	0	1.51036867850446	0.000147034536060854	high	high	99	0	1.52791335089435e-05	0
267	31	1_31	1_3	31_2	1_3__31_2	1	31	1	1	-0.945134334029782	0.02246491095284	-0.945134334029782	0.02246491095284	-0.945134334029782	0.02246491095284	-0.945134334029782	0.02246491095284	DKO	negative	Unknown	0	0	0	none	none	0.945134334029782	0.0536331136698287	0.00123255230038921	0	0.945134334029782	0.0536331136698287	0.00123255230038921	0	0.945134334029782	0.0536331136698287	0.00123255230038921	0	0.945134334029782	0.0536331136698287	0.00123255230038921	0	1.51036867850446	0.000147034536060854	high	high	107	0	1.65089403750357e-05	0
268	31	1_31	1_1	31_3	1_1__31_3	1	31	1	1	-0.945134334029782	0.02246491095284	-0.945134334029782	0.02246491095284	-0.945134334029782	0.02246491095284	-0.945134334029782	0.02246491095284	DKO	negative	Unknown	0	0	0	none	none	0.945134334029782	0.0536331136698287	0.00123255230038921	0	0.945134334029782	0.0536331136698287	0.00123255230038921	0	0.945134334029782	0.0536331136698287	0.00123255230038921	0	0.945134334029782	0.0536331136698287	0.00123255230038921	0	1.51036867850446	0.000147034536060854	high	high	104	0	1.60640642509878e-05	0
269	31	1_31	1_2	31_3	1_2__31_3	1	31	1	1	-0.945134334029782	0.02246491095284	-0.945134334029782	0.02246491095284	-0.945134334029782	0.02246491095284	-0.945134334029782	0.02246491095284	DKO	negative	Unknown	0	0	0	none	none	0.945134334029782	0.0536331136698287	0.00123255230038921	0	0.945134334029782	0.0536331136698287	0.00123255230038921	0	0.945134334029782	0.0536331136698287	0.00123255230038921	0	0.945134334029782	0.0536331136698287	0.00123255230038921	0	1.51036867850446	0.000147034536060854	high	high	109	0	1.68444844919267e-05	0
270	31	1_31	1_3	31_3	1_3__31_3	1	31	1	1	-0.945134334029782	0.02246491095284	-0.945134334029782	0.02246491095284	-0.945134334029782	0.02246491095284	-0.945134334029782	0.02246491095284	DKO	negative	Unknown	0	0	0	none	none	0.945134334029782	0.0536331136698287	0.00123255230038921	0	0.945134334029782	0.0536331136698287	0.00123255230038921	0	0.945134334029782	0.0536331136698287	0.00123255230038921	0	0.945134334029782	0.0536331136698287	0.00123255230038921	0	1.51036867850446	0.000147034536060854	high	high	97	0	1.5063883389243e-05	0
271	31	1_31	1_1	31_1	1_1__31_1	1	31	1	1	-0.945134334029782	0.02246491095284	-0.945134334029782	0.02246491095284	-0.945134334029782	0.02246491095284	-0.945134334029782	0.02246491095284	DKO	negative	Unknown	0	0	0	none	none	0.945134334029782	0.0536331136698287	0.00123255230038921	0	0.945134334029782	0.0536331136698287	0.00123255230038921	0	0.945134334029782	0.0536331136698287	0.00123255230038921	0	0.945134334029782	0.0536331136698287	0.00123255230038921	0	1.51036867850446	0.000147034536060854	high	high	95	0	1.46583305707505e-05	0
272	31	1_31	1_2	31_1	1_2__31_1	1	31	1	1	-0.945134334029782	0.02246491095284	-0.945134334029782	0.02246491095284	-0.945134334029782	0.02246491095284	-0.945134334029782	0.02246491095284	DKO	negative	Unknown	0	0	0	none	none	0.945134334029782	0.0536331136698287	0.00123255230038921	0	0.945134334029782	0.0536331136698287	0.00123255230038921	0	0.945134334029782	0.0536331136698287	0.00123255230038921	0	0.945134334029782	0.0536331136698287	0.00123255230038921	0	1.51036867850446	0.000147034536060854	high	high	130	0	2.01691221687219e-05	0
273	31	1_31	1_3	31_1	1_3__31_1	1	31	1	1	-0.945134334029782	0.02246491095284	-0.945134334029782	0.02246491095284	-0.945134334029782	0.02246491095284	-0.945134334029782	0.02246491095284	DKO	negative	Unknown	0	0	0	none	none	0.945134334029782	0.0536331136698287	0.00123255230038921	0	0.945134334029782	0.0536331136698287	0.00123255230038921	0	0.945134334029782	0.0536331136698287	0.00123255230038921	0	0.945134334029782	0.0536331136698287	0.00123255230038921	0	1.51036867850446	0.000147034536060854	high	high	107	0	1.65048023509859e-05	0
274	32	1_32	1_1	32_2	1_1__32_2	1	32	1	1	-0.945134334029782	-0.0170811317046173	-0.945134334029782	-0.0170811317046173	-0.945134334029782	-0.0170811317046173	-0.945134334029782	-0.0170811317046173	DKO	negative	Unknown	0	0	0	none	none	0.946071501696281	0.0539284983037191	0	0	0.946071501696281	0.0539284983037191	0	0	0.946071501696281	0.0539284983037191	0	0	0.946071501696281	0.0539284983037191	0	0	0.969122615415712	9.43441797831944e-05	high	high	71	0	1.09419381088784e-05	0
275	32	1_32	1_2	32_2	1_2__32_2	1	32	1	1	-0.945134334029782	-0.0170811317046173	-0.945134334029782	-0.0170811317046173	-0.945134334029782	-0.0170811317046173	-0.945134334029782	-0.0170811317046173	DKO	negative	Unknown	0	0	0	none	none	0.946071501696281	0.0539284983037191	0	0	0.946071501696281	0.0539284983037191	0	0	0.946071501696281	0.0539284983037191	0	0	0.946071501696281	0.0539284983037191	0	0	0.969122615415712	9.43441797831944e-05	high	high	63	0	9.71406326562241e-06	0
276	32	1_32	1_3	32_2	1_3__32_2	1	32	1	1	-0.945134334029782	-0.0170811317046173	-0.945134334029782	-0.0170811317046173	-0.945134334029782	-0.0170811317046173	-0.945134334029782	-0.0170811317046173	DKO	negative	Unknown	0	0	0	none	none	0.946071501696281	0.0539284983037191	0	0	0.946071501696281	0.0539284983037191	0	0	0.946071501696281	0.0539284983037191	0	0	0.946071501696281	0.0539284983037191	0	0	0.969122615415712	9.43441797831944e-05	high	high	66	0	1.02627538543913e-05	0
277	32	1_32	1_1	32_3	1_1__32_3	1	32	1	1	-0.945134334029782	-0.0170811317046173	-0.945134334029782	-0.0170811317046173	-0.945134334029782	-0.0170811317046173	-0.945134334029782	-0.0170811317046173	DKO	negative	Unknown	0	0	0	none	none	0.946071501696281	0.0539284983037191	0	0	0.946071501696281	0.0539284983037191	0	0	0.946071501696281	0.0539284983037191	0	0	0.946071501696281	0.0539284983037191	0	0	0.969122615415712	9.43441797831944e-05	high	high	54	0	8.34899401223388e-06	0
278	32	1_32	1_2	32_3	1_2__32_3	1	32	1	1	-0.945134334029782	-0.0170811317046173	-0.945134334029782	-0.0170811317046173	-0.945134334029782	-0.0170811317046173	-0.945134334029782	-0.0170811317046173	DKO	negative	Unknown	0	0	0	none	none	0.946071501696281	0.0539284983037191	0	0	0.946071501696281	0.0539284983037191	0	0	0.946071501696281	0.0539284983037191	0	0	0.946071501696281	0.0539284983037191	0	0	0.969122615415712	9.43441797831944e-05	high	high	72	0	1.12156146044116e-05	0
279	32	1_32	1_3	32_3	1_3__32_3	1	32	1	1	-0.945134334029782	-0.0170811317046173	-0.945134334029782	-0.0170811317046173	-0.945134334029782	-0.0170811317046173	-0.945134334029782	-0.0170811317046173	DKO	negative	Unknown	0	0	0	none	none	0.946071501696281	0.0539284983037191	0	0	0.946071501696281	0.0539284983037191	0	0	0.946071501696281	0.0539284983037191	0	0	0.946071501696281	0.0539284983037191	0	0	0.969122615415712	9.43441797831944e-05	high	high	74	0	1.13980650053526e-05	0
280	32	1_32	1_1	32_1	1_1__32_1	1	32	1	1	-0.945134334029782	-0.0170811317046173	-0.945134334029782	-0.0170811317046173	-0.945134334029782	-0.0170811317046173	-0.945134334029782	-0.0170811317046173	DKO	negative	Unknown	0	0	0	none	none	0.946071501696281	0.0539284983037191	0	0	0.946071501696281	0.0539284983037191	0	0	0.946071501696281	0.0539284983037191	0	0	0.946071501696281	0.0539284983037191	0	0	0.969122615415712	9.43441797831944e-05	high	high	81	0	1.25660969907447e-05	0
281	32	1_32	1_2	32_1	1_2__32_1	1	32	1	1	-0.945134334029782	-0.0170811317046173	-0.945134334029782	-0.0170811317046173	-0.945134334029782	-0.0170811317046173	-0.945134334029782	-0.0170811317046173	DKO	negative	Unknown	0	0	0	none	none	0.946071501696281	0.0539284983037191	0	0	0.946071501696281	0.0539284983037191	0	0	0.946071501696281	0.0539284983037191	0	0	0.946071501696281	0.0539284983037191	0	0	0.969122615415712	9.43441797831944e-05	high	high	64	0	9.88794669379182e-06	0
282	32	1_32	1_3	32_1	1_3__32_1	1	32	1	1	-0.945134334029782	-0.0170811317046173	-0.945134334029782	-0.0170811317046173	-0.945134334029782	-0.0170811317046173	-0.945134334029782	-0.0170811317046173	DKO	negative	Unknown	0	0	0	none	none	0.946071501696281	0.0539284983037191	0	0	0.946071501696281	0.0539284983037191	0	0	0.946071501696281	0.0539284983037191	0	0	0.946071501696281	0.0539284983037191	0	0	0.969122615415712	9.43441797831944e-05	high	high	71	0	1.10598958804497e-05	0
283	33	1_33	1_1	33_2	1_1__33_2	1	33	1	1	-0.945134334029782	0.00388921526027843	-0.945134334029782	0.00388921526027843	-0.945134334029782	0.00388921526027843	-0.945134334029782	0.00388921526027843	DKO	negative	Unknown	0	0	0	none	none	0.945134334029782	0.0546522815848612	0.000213384385356711	0	0.945134334029782	0.0546522815848612	0.000213384385356711	0	0.945134334029782	0.0546522815848612	0.000213384385356711	0	0.945134334029782	0.0546522815848612	0.000213384385356711	0	1.54140345888919	0.000150055774915024	high	high	96	0	1.48871862700402e-05	0
284	33	1_33	1_2	33_2	1_2__33_2	1	33	1	1	-0.945134334029782	0.00388921526027843	-0.945134334029782	0.00388921526027843	-0.945134334029782	0.00388921526027843	-0.945134334029782	0.00388921526027843	DKO	negative	Unknown	0	0	0	none	none	0.945134334029782	0.0546522815848612	0.000213384385356711	0	0.945134334029782	0.0546522815848612	0.000213384385356711	0	0.945134334029782	0.0546522815848612	0.000213384385356711	0	0.945134334029782	0.0546522815848612	0.000213384385356711	0	1.54140345888919	0.000150055774915024	high	high	104	0	1.60420433534353e-05	0
285	33	1_33	1_3	33_2	1_3__33_2	1	33	1	1	-0.945134334029782	0.00388921526027843	-0.945134334029782	0.00388921526027843	-0.945134334029782	0.00388921526027843	-0.945134334029782	0.00388921526027843	DKO	negative	Unknown	0	0	0	none	none	0.945134334029782	0.0546522815848612	0.000213384385356711	0	0.945134334029782	0.0546522815848612	0.000213384385356711	0	0.945134334029782	0.0546522815848612	0.000213384385356711	0	0.945134334029782	0.0546522815848612	0.000213384385356711	0	1.54140345888919	0.000150055774915024	high	high	120	0	1.85414260382473e-05	0
286	33	1_33	1_1	33_3	1_1__33_3	1	33	1	1	-0.945134334029782	0.00388921526027843	-0.945134334029782	0.00388921526027843	-0.945134334029782	0.00388921526027843	-0.945134334029782	0.00388921526027843	DKO	negative	Unknown	0	0	0	none	none	0.945134334029782	0.0546522815848612	0.000213384385356711	0	0.945134334029782	0.0546522815848612	0.000213384385356711	0	0.945134334029782	0.0546522815848612	0.000213384385356711	0	0.945134334029782	0.0546522815848612	0.000213384385356711	0	1.54140345888919	0.000150055774915024	high	high	108	0	1.66569146353069e-05	0
287	33	1_33	1_2	33_3	1_2__33_3	1	33	1	1	-0.945134334029782	0.00388921526027843	-0.945134334029782	0.00388921526027843	-0.945134334029782	0.00388921526027843	-0.945134334029782	0.00388921526027843	DKO	negative	Unknown	0	0	0	none	none	0.945134334029782	0.0546522815848612	0.000213384385356711	0	0.945134334029782	0.0546522815848612	0.000213384385356711	0	0.945134334029782	0.0546522815848612	0.000213384385356711	0	0.945134334029782	0.0546522815848612	0.000213384385356711	0	1.54140345888919	0.000150055774915024	high	high	119	0	1.84208979588306e-05	0
288	33	1_33	1_3	33_3	1_3__33_3	1	33	1	1	-0.945134334029782	0.00388921526027843	-0.945134334029782	0.00388921526027843	-0.945134334029782	0.00388921526027843	-0.945134334029782	0.00388921526027843	DKO	negative	Unknown	0	0	0	none	none	0.945134334029782	0.0546522815848612	0.000213384385356711	0	0.945134334029782	0.0546522815848612	0.000213384385356711	0	0.945134334029782	0.0546522815848612	0.000213384385356711	0	0.945134334029782	0.0546522815848612	0.000213384385356711	0	1.54140345888919	0.000150055774915024	high	high	110	0	1.70404996122969e-05	0
289	33	1_33	1_1	33_1	1_1__33_1	1	33	1	1	-0.945134334029782	0.00388921526027843	-0.945134334029782	0.00388921526027843	-0.945134334029782	0.00388921526027843	-0.945134334029782	0.00388921526027843	DKO	negative	Unknown	0	0	0	none	none	0.945134334029782	0.0546522815848612	0.000213384385356711	0	0.945134334029782	0.0546522815848612	0.000213384385356711	0	0.945134334029782	0.0546522815848612	0.000213384385356711	0	0.945134334029782	0.0546522815848612	0.000213384385356711	0	1.54140345888919	0.000150055774915024	high	high	107	0	1.65903267110258e-05	0
290	33	1_33	1_2	33_1	1_2__33_1	1	33	1	1	-0.945134334029782	0.00388921526027843	-0.945134334029782	0.00388921526027843	-0.945134334029782	0.00388921526027843	-0.945134334029782	0.00388921526027843	DKO	negative	Unknown	0	0	0	none	none	0.945134334029782	0.0546522815848612	0.000213384385356711	0	0.945134334029782	0.0546522815848612	0.000213384385356711	0	0.945134334029782	0.0546522815848612	0.000213384385356711	0	0.945134334029782	0.0546522815848612	0.000213384385356711	0	1.54140345888919	0.000150055774915024	high	high	96	0	1.48906683281781e-05	0
291	33	1_33	1_3	33_1	1_3__33_1	1	33	1	1	-0.945134334029782	0.00388921526027843	-0.945134334029782	0.00388921526027843	-0.945134334029782	0.00388921526027843	-0.945134334029782	0.00388921526027843	DKO	negative	Unknown	0	0	0	none	none	0.945134334029782	0.0546522815848612	0.000213384385356711	0	0.945134334029782	0.0546522815848612	0.000213384385356711	0	0.945134334029782	0.0546522815848612	0.000213384385356711	0	0.945134334029782	0.0546522815848612	0.000213384385356711	0	1.54140345888919	0.000150055774915024	high	high	121	0	1.8657742647385e-05	0
292	34	1_34	1_1	34_2	1_1__34_2	1	34	1	1	-0.945134334029782	0.0184417583281174	-0.945134334029782	0.0184417583281174	-0.945134334029782	0.0184417583281174	-0.945134334029782	0.0184417583281174	DKO	negative	Unknown	0	0	0	none	none	0.945134334029782	0.0538538466178839	0.00101181935233398	0	0.945134334029782	0.0538538466178839	0.00101181935233398	0	0.945134334029782	0.0538538466178839	0.00101181935233398	0	0.945134334029782	0.0538538466178839	0.00101181935233398	0	0.871752102790948	8.48651510178693e-05	high	high	55	0	8.57446422615161e-06	0
293	34	1_34	1_2	34_2	1_2__34_2	1	34	1	1	-0.945134334029782	0.0184417583281174	-0.945134334029782	0.0184417583281174	-0.945134334029782	0.0184417583281174	-0.945134334029782	0.0184417583281174	DKO	negative	Unknown	0	0	0	none	none	0.945134334029782	0.0538538466178839	0.00101181935233398	0	0.945134334029782	0.0538538466178839	0.00101181935233398	0	0.945134334029782	0.0538538466178839	0.00101181935233398	0	0.945134334029782	0.0538538466178839	0.00101181935233398	0	0.871752102790948	8.48651510178693e-05	high	high	59	0	9.16675730083989e-06	0
294	34	1_34	1_3	34_2	1_3__34_2	1	34	1	1	-0.945134334029782	0.0184417583281174	-0.945134334029782	0.0184417583281174	-0.945134334029782	0.0184417583281174	-0.945134334029782	0.0184417583281174	DKO	negative	Unknown	0	0	0	none	none	0.945134334029782	0.0538538466178839	0.00101181935233398	0	0.945134334029782	0.0538538466178839	0.00101181935233398	0	0.945134334029782	0.0538538466178839	0.00101181935233398	0	0.945134334029782	0.0538538466178839	0.00101181935233398	0	0.871752102790948	8.48651510178693e-05	high	high	69	0	1.06833526016277e-05	0
295	34	1_34	1_1	34_3	1_1__34_3	1	34	1	1	-0.945134334029782	0.0184417583281174	-0.945134334029782	0.0184417583281174	-0.945134334029782	0.0184417583281174	-0.945134334029782	0.0184417583281174	DKO	negative	Unknown	0	0	0	none	none	0.945134334029782	0.0538538466178839	0.00101181935233398	0	0.945134334029782	0.0538538466178839	0.00101181935233398	0	0.945134334029782	0.0538538466178839	0.00101181935233398	0	0.945134334029782	0.0538538466178839	0.00101181935233398	0	0.871752102790948	8.48651510178693e-05	high	high	68	0	1.0571367564617e-05	0
296	34	1_34	1_2	34_3	1_2__34_3	1	34	1	1	-0.945134334029782	0.0184417583281174	-0.945134334029782	0.0184417583281174	-0.945134334029782	0.0184417583281174	-0.945134334029782	0.0184417583281174	DKO	negative	Unknown	0	0	0	none	none	0.945134334029782	0.0538538466178839	0.00101181935233398	0	0.945134334029782	0.0538538466178839	0.00101181935233398	0	0.945134334029782	0.0538538466178839	0.00101181935233398	0	0.945134334029782	0.0538538466178839	0.00101181935233398	0	0.871752102790948	8.48651510178693e-05	high	high	57	0	8.89069796150316e-06	0
297	34	1_34	1_3	34_3	1_3__34_3	1	34	1	1	-0.945134334029782	0.0184417583281174	-0.945134334029782	0.0184417583281174	-0.945134334029782	0.0184417583281174	-0.945134334029782	0.0184417583281174	DKO	negative	Unknown	0	0	0	none	none	0.945134334029782	0.0538538466178839	0.00101181935233398	0	0.945134334029782	0.0538538466178839	0.00101181935233398	0	0.945134334029782	0.0538538466178839	0.00101181935233398	0	0.945134334029782	0.0538538466178839	0.00101181935233398	0	0.871752102790948	8.48651510178693e-05	high	high	57	0	8.78371993357647e-06	0
298	34	1_34	1_1	34_1	1_1__34_1	1	34	1	1	-0.945134334029782	0.0184417583281174	-0.945134334029782	0.0184417583281174	-0.945134334029782	0.0184417583281174	-0.945134334029782	0.0184417583281174	DKO	negative	Unknown	0	0	0	none	none	0.945134334029782	0.0538538466178839	0.00101181935233398	0	0.945134334029782	0.0538538466178839	0.00101181935233398	0	0.945134334029782	0.0538538466178839	0.00101181935233398	0	0.945134334029782	0.0538538466178839	0.00101181935233398	0	0.871752102790948	8.48651510178693e-05	high	high	58	0	8.92308966111947e-06	0
299	34	1_34	1_2	34_1	1_2__34_1	1	34	1	1	-0.945134334029782	0.0184417583281174	-0.945134334029782	0.0184417583281174	-0.945134334029782	0.0184417583281174	-0.945134334029782	0.0184417583281174	DKO	negative	Unknown	0	0	0	none	none	0.945134334029782	0.0538538466178839	0.00101181935233398	0	0.945134334029782	0.0538538466178839	0.00101181935233398	0	0.945134334029782	0.0538538466178839	0.00101181935233398	0	0.945134334029782	0.0538538466178839	0.00101181935233398	0	0.871752102790948	8.48651510178693e-05	high	high	66	0	1.02336067532303e-05	0
300	34	1_34	1_3	34_1	1_3__34_1	1	34	1	1	-0.945134334029782	0.0184417583281174	-0.945134334029782	0.0184417583281174	-0.945134334029782	0.0184417583281174	-0.945134334029782	0.0184417583281174	DKO	negative	Unknown	0	0	0	none	none	0.945134334029782	0.0538538466178839	0.00101181935233398	0	0.945134334029782	0.0538538466178839	0.00101181935233398	0	0.945134334029782	0.0538538466178839	0.00101181935233398	0	0.945134334029782	0.0538538466178839	0.00101181935233398	0	0.871752102790948	8.48651510178693e-05	high	high	65	0	9.98366772849489e-06	0
301	35	1_35	1_1	35_2	1_1__35_2	1	35	1	1	-0.945134334029782	-0.00023856069892645	-0.945134334029782	-0.00023856069892645	-0.945134334029782	-0.00023856069892645	-0.945134334029782	-0.00023856069892645	DKO	negative	Unknown	0	0	0	none	none	0.945147422821403	0.054852577178597	0	0	0.945147422821403	0.054852577178597	0	0	0.945147422821403	0.054852577178597	0	0	0.945147422821403	0.054852577178597	0	0	1.11624073393367	0.000108666142765009	high	high	76	0	1.17679489060106e-05	0
302	35	1_35	1_2	35_2	1_2__35_2	1	35	1	1	-0.945134334029782	-0.00023856069892645	-0.945134334029782	-0.00023856069892645	-0.945134334029782	-0.00023856069892645	-0.945134334029782	-0.00023856069892645	DKO	negative	Unknown	0	0	0	none	none	0.945147422821403	0.054852577178597	0	0	0.945147422821403	0.054852577178597	0	0	0.945147422821403	0.054852577178597	0	0	0.945147422821403	0.054852577178597	0	0	1.11624073393367	0.000108666142765009	high	high	69	0	1.06924887602971e-05	0
303	35	1_35	1_3	35_2	1_3__35_2	1	35	1	1	-0.945134334029782	-0.00023856069892645	-0.945134334029782	-0.00023856069892645	-0.945134334029782	-0.00023856069892645	-0.945134334029782	-0.00023856069892645	DKO	negative	Unknown	0	0	0	none	none	0.945147422821403	0.054852577178597	0	0	0.945147422821403	0.054852577178597	0	0	0.945147422821403	0.054852577178597	0	0	0.945147422821403	0.054852577178597	0	0	1.11624073393367	0.000108666142765009	high	high	91	0	1.40750116283968e-05	0
304	35	1_35	1_1	35_3	1_1__35_3	1	35	1	1	-0.945134334029782	-0.00023856069892645	-0.945134334029782	-0.00023856069892645	-0.945134334029782	-0.00023856069892645	-0.945134334029782	-0.00023856069892645	DKO	negative	Unknown	0	0	0	none	none	0.945147422821403	0.054852577178597	0	0	0.945147422821403	0.054852577178597	0	0	0.945147422821403	0.054852577178597	0	0	0.945147422821403	0.054852577178597	0	0	1.11624073393367	0.000108666142765009	high	high	83	0	1.29134263893552e-05	0
305	35	1_35	1_2	35_3	1_2__35_3	1	35	1	1	-0.945134334029782	-0.00023856069892645	-0.945134334029782	-0.00023856069892645	-0.945134334029782	-0.00023856069892645	-0.945134334029782	-0.00023856069892645	DKO	negative	Unknown	0	0	0	none	none	0.945147422821403	0.054852577178597	0	0	0.945147422821403	0.054852577178597	0	0	0.945147422821403	0.054852577178597	0	0	0.945147422821403	0.054852577178597	0	0	1.11624073393367	0.000108666142765009	high	high	66	0	1.02180286941157e-05	0
306	35	1_35	1_3	35_3	1_3__35_3	1	35	1	1	-0.945134334029782	-0.00023856069892645	-0.945134334029782	-0.00023856069892645	-0.945134334029782	-0.00023856069892645	-0.945134334029782	-0.00023856069892645	DKO	negative	Unknown	0	0	0	none	none	0.945147422821403	0.054852577178597	0	0	0.945147422821403	0.054852577178597	0	0	0.945147422821403	0.054852577178597	0	0	0.945147422821403	0.054852577178597	0	0	1.11624073393367	0.000108666142765009	high	high	90	0	1.39037563098327e-05	0
307	35	1_35	1_1	35_1	1_1__35_1	1	35	1	1	-0.945134334029782	-0.00023856069892645	-0.945134334029782	-0.00023856069892645	-0.945134334029782	-0.00023856069892645	-0.945134334029782	-0.00023856069892645	DKO	negative	Unknown	0	0	0	none	none	0.945147422821403	0.054852577178597	0	0	0.945147422821403	0.054852577178597	0	0	0.945147422821403	0.054852577178597	0	0	0.945147422821403	0.054852577178597	0	0	1.11624073393367	0.000108666142765009	high	high	73	0	1.12555987724712e-05	0
308	35	1_35	1_2	35_1	1_2__35_1	1	35	1	1	-0.945134334029782	-0.00023856069892645	-0.945134334029782	-0.00023856069892645	-0.945134334029782	-0.00023856069892645	-0.945134334029782	-0.00023856069892645	DKO	negative	Unknown	0	0	0	none	none	0.945147422821403	0.054852577178597	0	0	0.945147422821403	0.054852577178597	0	0	0.945147422821403	0.054852577178597	0	0	0.945147422821403	0.054852577178597	0	0	1.11624073393367	0.000108666142765009	high	high	74	0	1.14084880400548e-05	0
309	35	1_35	1_3	35_1	1_3__35_1	1	35	1	1	-0.945134334029782	-0.00023856069892645	-0.945134334029782	-0.00023856069892645	-0.945134334029782	-0.00023856069892645	-0.945134334029782	-0.00023856069892645	DKO	negative	Unknown	0	0	0	none	none	0.945147422821403	0.054852577178597	0	0	0.945147422821403	0.054852577178597	0	0	0.945147422821403	0.054852577178597	0	0	0.945147422821403	0.054852577178597	0	0	1.11624073393367	0.000108666142765009	high	high	88	0	1.36421600863692e-05	0
310	36	1_36	1_1	36_2	1_1__36_2	1	36	1	1	-0.945134334029782	-0.0222401520470157	-0.945134334029782	-0.0222401520470157	-0.945134334029782	-0.0222401520470157	-0.945134334029782	-0.0222401520470157	DKO	negative	Unknown	0	0	0	none	none	0.94635455478312	0.0536454452168795	0	0	0.94635455478312	0.0536454452168795	0	0	0.94635455478312	0.0536454452168795	0	0	0.94635455478312	0.0536454452168795	0	0	1.83406271087547	0.000178546181232459	high	high	149	0	2.30551224830509e-05	0
311	36	1_36	1_2	36_2	1_2__36_2	1	36	1	1	-0.945134334029782	-0.0222401520470157	-0.945134334029782	-0.0222401520470157	-0.945134334029782	-0.0222401520470157	-0.945134334029782	-0.0222401520470157	DKO	negative	Unknown	0	0	0	none	none	0.94635455478312	0.0536454452168795	0	0	0.94635455478312	0.0536454452168795	0	0	0.94635455478312	0.0536454452168795	0	0	0.94635455478312	0.0536454452168795	0	0	1.83406271087547	0.000178546181232459	high	high	110	0	1.69523181332705e-05	0
312	36	1_36	1_3	36_2	1_3__36_2	1	36	1	1	-0.945134334029782	-0.0222401520470157	-0.945134334029782	-0.0222401520470157	-0.945134334029782	-0.0222401520470157	-0.945134334029782	-0.0222401520470157	DKO	negative	Unknown	0	0	0	none	none	0.94635455478312	0.0536454452168795	0	0	0.94635455478312	0.0536454452168795	0	0	0.94635455478312	0.0536454452168795	0	0	0.94635455478312	0.0536454452168795	0	0	1.83406271087547	0.000178546181232459	high	high	139	0	2.15008295285496e-05	0
313	36	1_36	1_1	36_3	1_1__36_3	1	36	1	1	-0.945134334029782	-0.0222401520470157	-0.945134334029782	-0.0222401520470157	-0.945134334029782	-0.0222401520470157	-0.945134334029782	-0.0222401520470157	DKO	negative	Unknown	0	0	0	none	none	0.94635455478312	0.0536454452168795	0	0	0.94635455478312	0.0536454452168795	0	0	0.94635455478312	0.0536454452168795	0	0	0.94635455478312	0.0536454452168795	0	0	1.83406271087547	0.000178546181232459	high	high	134	0	2.07684784759717e-05	0
314	36	1_36	1_2	36_3	1_2__36_3	1	36	1	1	-0.945134334029782	-0.0222401520470157	-0.945134334029782	-0.0222401520470157	-0.945134334029782	-0.0222401520470157	-0.945134334029782	-0.0222401520470157	DKO	negative	Unknown	0	0	0	none	none	0.94635455478312	0.0536454452168795	0	0	0.94635455478312	0.0536454452168795	0	0	0.94635455478312	0.0536454452168795	0	0	0.94635455478312	0.0536454452168795	0	0	1.83406271087547	0.000178546181232459	high	high	103	0	1.59769506149375e-05	0
315	36	1_36	1_3	36_3	1_3__36_3	1	36	1	1	-0.945134334029782	-0.0222401520470157	-0.945134334029782	-0.0222401520470157	-0.945134334029782	-0.0222401520470157	-0.945134334029782	-0.0222401520470157	DKO	negative	Unknown	0	0	0	none	none	0.94635455478312	0.0536454452168795	0	0	0.94635455478312	0.0536454452168795	0	0	0.94635455478312	0.0536454452168795	0	0	0.94635455478312	0.0536454452168795	0	0	1.83406271087547	0.000178546181232459	high	high	153	0	2.3689687049301e-05	0
316	36	1_36	1_1	36_1	1_1__36_1	1	36	1	1	-0.945134334029782	-0.0222401520470157	-0.945134334029782	-0.0222401520470157	-0.945134334029782	-0.0222401520470157	-0.945134334029782	-0.0222401520470157	DKO	negative	Unknown	0	0	0	none	none	0.94635455478312	0.0536454452168795	0	0	0.94635455478312	0.0536454452168795	0	0	0.94635455478312	0.0536454452168795	0	0	0.94635455478312	0.0536454452168795	0	0	1.83406271087547	0.000178546181232459	high	high	126	0	1.94520419534194e-05	0
317	36	1_36	1_2	36_1	1_2__36_1	1	36	1	1	-0.945134334029782	-0.0222401520470157	-0.945134334029782	-0.0222401520470157	-0.945134334029782	-0.0222401520470157	-0.945134334029782	-0.0222401520470157	DKO	negative	Unknown	0	0	0	none	none	0.94635455478312	0.0536454452168795	0	0	0.94635455478312	0.0536454452168795	0	0	0.94635455478312	0.0536454452168795	0	0	0.94635455478312	0.0536454452168795	0	0	1.83406271087547	0.000178546181232459	high	high	124	0	1.92316727730739e-05	0
318	36	1_36	1_3	36_1	1_3__36_1	1	36	1	1	-0.945134334029782	-0.0222401520470157	-0.945134334029782	-0.0222401520470157	-0.945134334029782	-0.0222401520470157	-0.945134334029782	-0.0222401520470157	DKO	negative	Unknown	0	0	0	none	none	0.94635455478312	0.0536454452168795	0	0	0.94635455478312	0.0536454452168795	0	0	0.94635455478312	0.0536454452168795	0	0	0.94635455478312	0.0536454452168795	0	0	1.83406271087547	0.000178546181232459	high	high	129	0	1.9908452713725e-05	0
319	37	1_37	1_1	37_2	1_1__37_2	1	37	1	1	-0.945134334029782	0.0118201823206618	-0.945134334029782	0.0118201823206618	-0.945134334029782	0.0118201823206618	-0.945134334029782	0.0118201823206618	DKO	negative	Unknown	0	0	0	none	none	0.945134334029782	0.0542171437953054	0.000648522174912508	0	0.945134334029782	0.0542171437953054	0.000648522174912508	0	0.945134334029782	0.0542171437953054	0.000648522174912508	0	0.945134334029782	0.0542171437953054	0.000648522174912508	0	1.31249992534463	0.000127771993917433	high	high	85	0	1.3162820014824e-05	0
320	37	1_37	1_2	37_2	1_2__37_2	1	37	1	1	-0.945134334029782	0.0118201823206618	-0.945134334029782	0.0118201823206618	-0.945134334029782	0.0118201823206618	-0.945134334029782	0.0118201823206618	DKO	negative	Unknown	0	0	0	none	none	0.945134334029782	0.0542171437953054	0.000648522174912508	0	0.945134334029782	0.0542171437953054	0.000648522174912508	0	0.945134334029782	0.0542171437953054	0.000648522174912508	0	0.945134334029782	0.0542171437953054	0.000648522174912508	0	1.31249992534463	0.000127771993917433	high	high	99	0	1.52702035195102e-05	0
321	37	1_37	1_3	37_2	1_3__37_2	1	37	1	1	-0.945134334029782	0.0118201823206618	-0.945134334029782	0.0118201823206618	-0.945134334029782	0.0118201823206618	-0.945134334029782	0.0118201823206618	DKO	negative	Unknown	0	0	0	none	none	0.945134334029782	0.0542171437953054	0.000648522174912508	0	0.945134334029782	0.0542171437953054	0.000648522174912508	0	0.945134334029782	0.0542171437953054	0.000648522174912508	0	0.945134334029782	0.0542171437953054	0.000648522174912508	0	1.31249992534463	0.000127771993917433	high	high	91	0	1.41022213006603e-05	0
322	37	1_37	1_1	37_3	1_1__37_3	1	37	1	1	-0.945134334029782	0.0118201823206618	-0.945134334029782	0.0118201823206618	-0.945134334029782	0.0118201823206618	-0.945134334029782	0.0118201823206618	DKO	negative	Unknown	0	0	0	none	none	0.945134334029782	0.0542171437953054	0.000648522174912508	0	0.945134334029782	0.0542171437953054	0.000648522174912508	0	0.945134334029782	0.0542171437953054	0.000648522174912508	0	0.945134334029782	0.0542171437953054	0.000648522174912508	0	1.31249992534463	0.000127771993917433	high	high	88	0	1.35574906128013e-05	0
323	37	1_37	1_2	37_3	1_2__37_3	1	37	1	1	-0.945134334029782	0.0118201823206618	-0.945134334029782	0.0118201823206618	-0.945134334029782	0.0118201823206618	-0.945134334029782	0.0118201823206618	DKO	negative	Unknown	0	0	0	none	none	0.945134334029782	0.0542171437953054	0.000648522174912508	0	0.945134334029782	0.0542171437953054	0.000648522174912508	0	0.945134334029782	0.0542171437953054	0.000648522174912508	0	0.945134334029782	0.0542171437953054	0.000648522174912508	0	1.31249992534463	0.000127771993917433	high	high	94	0	1.4595046640104e-05	0
324	37	1_37	1_3	37_3	1_3__37_3	1	37	1	1	-0.945134334029782	0.0118201823206618	-0.945134334029782	0.0118201823206618	-0.945134334029782	0.0118201823206618	-0.945134334029782	0.0118201823206618	DKO	negative	Unknown	0	0	0	none	none	0.945134334029782	0.0542171437953054	0.000648522174912508	0	0.945134334029782	0.0542171437953054	0.000648522174912508	0	0.945134334029782	0.0542171437953054	0.000648522174912508	0	0.945134334029782	0.0542171437953054	0.000648522174912508	0	1.31249992534463	0.000127771993917433	high	high	87	0	1.35079636277017e-05	0
325	37	1_37	1_1	37_1	1_1__37_1	1	37	1	1	-0.945134334029782	0.0118201823206618	-0.945134334029782	0.0118201823206618	-0.945134334029782	0.0118201823206618	-0.945134334029782	0.0118201823206618	DKO	negative	Unknown	0	0	0	none	none	0.945134334029782	0.0542171437953054	0.000648522174912508	0	0.945134334029782	0.0542171437953054	0.000648522174912508	0	0.945134334029782	0.0542171437953054	0.000648522174912508	0	0.945134334029782	0.0542171437953054	0.000648522174912508	0	1.31249992534463	0.000127771993917433	high	high	93	0	1.43902584840238e-05	0
326	37	1_37	1_2	37_1	1_2__37_1	1	37	1	1	-0.945134334029782	0.0118201823206618	-0.945134334029782	0.0118201823206618	-0.945134334029782	0.0118201823206618	-0.945134334029782	0.0118201823206618	DKO	negative	Unknown	0	0	0	none	none	0.945134334029782	0.0542171437953054	0.000648522174912508	0	0.945134334029782	0.0542171437953054	0.000648522174912508	0	0.945134334029782	0.0542171437953054	0.000648522174912508	0	0.945134334029782	0.0542171437953054	0.000648522174912508	0	1.31249992534463	0.000127771993917433	high	high	106	0	1.63997060797467e-05	0
327	37	1_37	1_3	37_1	1_3__37_1	1	37	1	1	-0.945134334029782	0.0118201823206618	-0.945134334029782	0.0118201823206618	-0.945134334029782	0.0118201823206618	-0.945134334029782	0.0118201823206618	DKO	negative	Unknown	0	0	0	none	none	0.945134334029782	0.0542171437953054	0.000648522174912508	0	0.945134334029782	0.0542171437953054	0.000648522174912508	0	0.945134334029782	0.0542171437953054	0.000648522174912508	0	0.945134334029782	0.0542171437953054	0.000648522174912508	0	1.31249992534463	0.000127771993917433	high	high	92	0	1.4209927024328e-05	0
328	38	1_38	1_1	38_2	1_1__38_2	1	38	1	1	-0.945134334029782	0.0200096732005477	-0.945134334029782	0.0200096732005477	-0.945134334029782	0.0200096732005477	-0.945134334029782	0.0200096732005477	DKO	negative	Unknown	0	0	0	none	none	0.945134334029782	0.0537678219242234	0.00109784404599447	0	0.945134334029782	0.0537678219242234	0.00109784404599447	0	0.945134334029782	0.0537678219242234	0.00109784404599447	0	0.945134334029782	0.0537678219242234	0.00109784404599447	0	0.861880152665733	8.39041157240799e-05	high	high	59	0	9.1077154541725e-06	0
329	38	1_38	1_2	38_2	1_2__38_2	1	38	1	1	-0.945134334029782	0.0200096732005477	-0.945134334029782	0.0200096732005477	-0.945134334029782	0.0200096732005477	-0.945134334029782	0.0200096732005477	DKO	negative	Unknown	0	0	0	none	none	0.945134334029782	0.0537678219242234	0.00109784404599447	0	0.945134334029782	0.0537678219242234	0.00109784404599447	0	0.945134334029782	0.0537678219242234	0.00109784404599447	0	0.945134334029782	0.0537678219242234	0.00109784404599447	0	0.861880152665733	8.39041157240799e-05	high	high	54	0	8.29762587942617e-06	0
330	38	1_38	1_3	38_2	1_3__38_2	1	38	1	1	-0.945134334029782	0.0200096732005477	-0.945134334029782	0.0200096732005477	-0.945134334029782	0.0200096732005477	-0.945134334029782	0.0200096732005477	DKO	negative	Unknown	0	0	0	none	none	0.945134334029782	0.0537678219242234	0.00109784404599447	0	0.945134334029782	0.0537678219242234	0.00109784404599447	0	0.945134334029782	0.0537678219242234	0.00109784404599447	0	0.945134334029782	0.0537678219242234	0.00109784404599447	0	0.861880152665733	8.39041157240799e-05	high	high	56	0	8.69635583116802e-06	0
331	38	1_38	1_1	38_3	1_1__38_3	1	38	1	1	-0.945134334029782	0.0200096732005477	-0.945134334029782	0.0200096732005477	-0.945134334029782	0.0200096732005477	-0.945134334029782	0.0200096732005477	DKO	negative	Unknown	0	0	0	none	none	0.945134334029782	0.0537678219242234	0.00109784404599447	0	0.945134334029782	0.0537678219242234	0.00109784404599447	0	0.945134334029782	0.0537678219242234	0.00109784404599447	0	0.945134334029782	0.0537678219242234	0.00109784404599447	0	0.861880152665733	8.39041157240799e-05	high	high	57	0	8.82661890934748e-06	0
332	38	1_38	1_2	38_3	1_2__38_3	1	38	1	1	-0.945134334029782	0.0200096732005477	-0.945134334029782	0.0200096732005477	-0.945134334029782	0.0200096732005477	-0.945134334029782	0.0200096732005477	DKO	negative	Unknown	0	0	0	none	none	0.945134334029782	0.0537678219242234	0.00109784404599447	0	0.945134334029782	0.0537678219242234	0.00109784404599447	0	0.945134334029782	0.0537678219242234	0.00109784404599447	0	0.945134334029782	0.0537678219242234	0.00109784404599447	0	0.861880152665733	8.39041157240799e-05	high	high	60	0	9.29122785749584e-06	0
333	38	1_38	1_3	38_3	1_3__38_3	1	38	1	1	-0.945134334029782	0.0200096732005477	-0.945134334029782	0.0200096732005477	-0.945134334029782	0.0200096732005477	-0.945134334029782	0.0200096732005477	DKO	negative	Unknown	0	0	0	none	none	0.945134334029782	0.0537678219242234	0.00109784404599447	0	0.945134334029782	0.0537678219242234	0.00109784404599447	0	0.945134334029782	0.0537678219242234	0.00109784404599447	0	0.945134334029782	0.0537678219242234	0.00109784404599447	0	0.861880152665733	8.39041157240799e-05	high	high	69	0	1.0623580325424e-05	0
334	38	1_38	1_1	38_1	1_1__38_1	1	38	1	1	-0.945134334029782	0.0200096732005477	-0.945134334029782	0.0200096732005477	-0.945134334029782	0.0200096732005477	-0.945134334029782	0.0200096732005477	DKO	negative	Unknown	0	0	0	none	none	0.945134334029782	0.0537678219242234	0.00109784404599447	0	0.945134334029782	0.0537678219242234	0.00109784404599447	0	0.945134334029782	0.0537678219242234	0.00109784404599447	0	0.945134334029782	0.0537678219242234	0.00109784404599447	0	0.861880152665733	8.39041157240799e-05	high	high	63	0	9.69456355598114e-06	0
335	38	1_38	1_2	38_1	1_2__38_1	1	38	1	1	-0.945134334029782	0.0200096732005477	-0.945134334029782	0.0200096732005477	-0.945134334029782	0.0200096732005477	-0.945134334029782	0.0200096732005477	DKO	negative	Unknown	0	0	0	none	none	0.945134334029782	0.0537678219242234	0.00109784404599447	0	0.945134334029782	0.0537678219242234	0.00109784404599447	0	0.945134334029782	0.0537678219242234	0.00109784404599447	0	0.945134334029782	0.0537678219242234	0.00109784404599447	0	0.861880152665733	8.39041157240799e-05	high	high	68	0	1.04491110788629e-05	0
336	38	1_38	1_3	38_1	1_3__38_1	1	38	1	1	-0.945134334029782	0.0200096732005477	-0.945134334029782	0.0200096732005477	-0.945134334029782	0.0200096732005477	-0.945134334029782	0.0200096732005477	DKO	negative	Unknown	0	0	0	none	none	0.945134334029782	0.0537678219242234	0.00109784404599447	0	0.945134334029782	0.0537678219242234	0.00109784404599447	0	0.945134334029782	0.0537678219242234	0.00109784404599447	0	0.945134334029782	0.0537678219242234	0.00109784404599447	0	0.861880152665733	8.39041157240799e-05	high	high	64	0	9.85218163135612e-06	0
337	39	1_39	1_1	39_2	1_1__39_2	1	39	1	1	-0.945134334029782	-0.0139583567390218	-0.945134334029782	-0.0139583567390218	-0.945134334029782	-0.0139583567390218	-0.945134334029782	-0.0139583567390218	DKO	negative	Unknown	0	0	0	none	none	0.945900168568119	0.0540998314318816	0	0	0.945900168568119	0.0540998314318816	0	0	0.945900168568119	0.0540998314318816	0	0	0.945900168568119	0.0540998314318816	0	0	1.4389343735485	0.000140080399605621	high	high	90	0	1.38831742175865e-05	0
338	39	1_39	1_2	39_2	1_2__39_2	1	39	1	1	-0.945134334029782	-0.0139583567390218	-0.945134334029782	-0.0139583567390218	-0.945134334029782	-0.0139583567390218	-0.945134334029782	-0.0139583567390218	DKO	negative	Unknown	0	0	0	none	none	0.945900168568119	0.0540998314318816	0	0	0.945900168568119	0.0540998314318816	0	0	0.945900168568119	0.0540998314318816	0	0	0.945900168568119	0.0540998314318816	0	0	1.4389343735485	0.000140080399605621	high	high	103	0	1.59922753241447e-05	0
339	39	1_39	1_3	39_2	1_3__39_2	1	39	1	1	-0.945134334029782	-0.0139583567390218	-0.945134334029782	-0.0139583567390218	-0.945134334029782	-0.0139583567390218	-0.945134334029782	-0.0139583567390218	DKO	negative	Unknown	0	0	0	none	none	0.945900168568119	0.0540998314318816	0	0	0.945900168568119	0.0540998314318816	0	0	0.945900168568119	0.0540998314318816	0	0	0.945900168568119	0.0540998314318816	0	0	1.4389343735485	0.000140080399605621	high	high	111	0	1.72496791412145e-05	0
340	39	1_39	1_1	39_3	1_1__39_3	1	39	1	1	-0.945134334029782	-0.0139583567390218	-0.945134334029782	-0.0139583567390218	-0.945134334029782	-0.0139583567390218	-0.945134334029782	-0.0139583567390218	DKO	negative	Unknown	0	0	0	none	none	0.945900168568119	0.0540998314318816	0	0	0.945900168568119	0.0540998314318816	0	0	0.945900168568119	0.0540998314318816	0	0	0.945900168568119	0.0540998314318816	0	0	1.4389343735485	0.000140080399605621	high	high	94	0	1.45066816031893e-05	0
341	39	1_39	1_2	39_3	1_2__39_3	1	39	1	1	-0.945134334029782	-0.0139583567390218	-0.945134334029782	-0.0139583567390218	-0.945134334029782	-0.0139583567390218	-0.945134334029782	-0.0139583567390218	DKO	negative	Unknown	0	0	0	none	none	0.945900168568119	0.0540998314318816	0	0	0.945900168568119	0.0540998314318816	0	0	0.945900168568119	0.0540998314318816	0	0	0.945900168568119	0.0540998314318816	0	0	1.4389343735485	0.000140080399605621	high	high	104	0	1.60177911521555e-05	0
342	39	1_39	1_3	39_3	1_3__39_3	1	39	1	1	-0.945134334029782	-0.0139583567390218	-0.945134334029782	-0.0139583567390218	-0.945134334029782	-0.0139583567390218	-0.945134334029782	-0.0139583567390218	DKO	negative	Unknown	0	0	0	none	none	0.945900168568119	0.0540998314318816	0	0	0.945900168568119	0.0540998314318816	0	0	0.945900168568119	0.0540998314318816	0	0	0.945900168568119	0.0540998314318816	0	0	1.4389343735485	0.000140080399605621	high	high	93	0	1.4366492782479e-05	0
343	39	1_39	1_1	39_1	1_1__39_1	1	39	1	1	-0.945134334029782	-0.0139583567390218	-0.945134334029782	-0.0139583567390218	-0.945134334029782	-0.0139583567390218	-0.945134334029782	-0.0139583567390218	DKO	negative	Unknown	0	0	0	none	none	0.945900168568119	0.0540998314318816	0	0	0.945900168568119	0.0540998314318816	0	0	0.945900168568119	0.0540998314318816	0	0	0.945900168568119	0.0540998314318816	0	0	1.4389343735485	0.000140080399605621	high	high	108	0	1.66701128133097e-05	0
344	39	1_39	1_2	39_1	1_2__39_1	1	39	1	1	-0.945134334029782	-0.0139583567390218	-0.945134334029782	-0.0139583567390218	-0.945134334029782	-0.0139583567390218	-0.945134334029782	-0.0139583567390218	DKO	negative	Unknown	0	0	0	none	none	0.945900168568119	0.0540998314318816	0	0	0.945900168568119	0.0540998314318816	0	0	0.945900168568119	0.0540998314318816	0	0	0.945900168568119	0.0540998314318816	0	0	1.4389343735485	0.000140080399605621	high	high	122	0	1.89010965943727e-05	0
345	39	1_39	1_3	39_1	1_3__39_1	1	39	1	1	-0.945134334029782	-0.0139583567390218	-0.945134334029782	-0.0139583567390218	-0.945134334029782	-0.0139583567390218	-0.945134334029782	-0.0139583567390218	DKO	negative	Unknown	0	0	0	none	none	0.945900168568119	0.0540998314318816	0	0	0.945900168568119	0.0540998314318816	0	0	0.945900168568119	0.0540998314318816	0	0	0.945900168568119	0.0540998314318816	0	0	1.4389343735485	0.000140080399605621	high	high	91	0	1.40538803738898e-05	0
346	40	1_40	1_1	40_2	1_1__40_2	1	40	1	1	-0.945134334029782	0.0156572847859934	-0.945134334029782	0.0156572847859934	-0.945134334029782	0.0156572847859934	-0.945134334029782	0.0156572847859934	DKO	negative	Unknown	0	0	0	none	none	0.945134334029782	0.054006618613149	0.000859047357068888	0	0.945134334029782	0.054006618613149	0.000859047357068888	0	0.945134334029782	0.054006618613149	0.000859047357068888	0	0.945134334029782	0.054006618613149	0.000859047357068888	0	0.871815296290909	8.48713029111661e-05	high	high	55	0	8.4796305673834e-06	0
347	40	1_40	1_2	40_2	1_2__40_2	1	40	1	1	-0.945134334029782	0.0156572847859934	-0.945134334029782	0.0156572847859934	-0.945134334029782	0.0156572847859934	-0.945134334029782	0.0156572847859934	DKO	negative	Unknown	0	0	0	none	none	0.945134334029782	0.054006618613149	0.000859047357068888	0	0.945134334029782	0.054006618613149	0.000859047357068888	0	0.945134334029782	0.054006618613149	0.000859047357068888	0	0.945134334029782	0.054006618613149	0.000859047357068888	0	0.871815296290909	8.48713029111661e-05	high	high	60	0	9.23591048632207e-06	0
348	40	1_40	1_3	40_2	1_3__40_2	1	40	1	1	-0.945134334029782	0.0156572847859934	-0.945134334029782	0.0156572847859934	-0.945134334029782	0.0156572847859934	-0.945134334029782	0.0156572847859934	DKO	negative	Unknown	0	0	0	none	none	0.945134334029782	0.054006618613149	0.000859047357068888	0	0.945134334029782	0.054006618613149	0.000859047357068888	0	0.945134334029782	0.054006618613149	0.000859047357068888	0	0.945134334029782	0.054006618613149	0.000859047357068888	0	0.871815296290909	8.48713029111661e-05	high	high	63	0	9.81714157318904e-06	0
349	40	1_40	1_1	40_3	1_1__40_3	1	40	1	1	-0.945134334029782	0.0156572847859934	-0.945134334029782	0.0156572847859934	-0.945134334029782	0.0156572847859934	-0.945134334029782	0.0156572847859934	DKO	negative	Unknown	0	0	0	none	none	0.945134334029782	0.054006618613149	0.000859047357068888	0	0.945134334029782	0.054006618613149	0.000859047357068888	0	0.945134334029782	0.054006618613149	0.000859047357068888	0	0.945134334029782	0.054006618613149	0.000859047357068888	0	0.871815296290909	8.48713029111661e-05	high	high	58	0	9.02995976984074e-06	0
350	40	1_40	1_2	40_3	1_2__40_3	1	40	1	1	-0.945134334029782	0.0156572847859934	-0.945134334029782	0.0156572847859934	-0.945134334029782	0.0156572847859934	-0.945134334029782	0.0156572847859934	DKO	negative	Unknown	0	0	0	none	none	0.945134334029782	0.054006618613149	0.000859047357068888	0	0.945134334029782	0.054006618613149	0.000859047357068888	0	0.945134334029782	0.054006618613149	0.000859047357068888	0	0.945134334029782	0.054006618613149	0.000859047357068888	0	0.871815296290909	8.48713029111661e-05	high	high	62	0	9.54239706343236e-06	0
351	40	1_40	1_3	40_3	1_3__40_3	1	40	1	1	-0.945134334029782	0.0156572847859934	-0.945134334029782	0.0156572847859934	-0.945134334029782	0.0156572847859934	-0.945134334029782	0.0156572847859934	DKO	negative	Unknown	0	0	0	none	none	0.945134334029782	0.054006618613149	0.000859047357068888	0	0.945134334029782	0.054006618613149	0.000859047357068888	0	0.945134334029782	0.054006618613149	0.000859047357068888	0	0.945134334029782	0.054006618613149	0.000859047357068888	0	0.871815296290909	8.48713029111661e-05	high	high	61	0	9.51278915966645e-06	0
352	40	1_40	1_1	40_1	1_1__40_1	1	40	1	1	-0.945134334029782	0.0156572847859934	-0.945134334029782	0.0156572847859934	-0.945134334029782	0.0156572847859934	-0.945134334029782	0.0156572847859934	DKO	negative	Unknown	0	0	0	none	none	0.945134334029782	0.054006618613149	0.000859047357068888	0	0.945134334029782	0.054006618613149	0.000859047357068888	0	0.945134334029782	0.054006618613149	0.000859047357068888	0	0.945134334029782	0.054006618613149	0.000859047357068888	0	0.871815296290909	8.48713029111661e-05	high	high	68	0	1.05595304098892e-05	0
353	40	1_40	1_2	40_1	1_2__40_1	1	40	1	1	-0.945134334029782	0.0156572847859934	-0.945134334029782	0.0156572847859934	-0.945134334029782	0.0156572847859934	-0.945134334029782	0.0156572847859934	DKO	negative	Unknown	0	0	0	none	none	0.945134334029782	0.054006618613149	0.000859047357068888	0	0.945134334029782	0.054006618613149	0.000859047357068888	0	0.945134334029782	0.054006618613149	0.000859047357068888	0	0.945134334029782	0.054006618613149	0.000859047357068888	0	0.871815296290909	8.48713029111661e-05	high	high	54	0	8.36403437294531e-06	0
354	40	1_40	1_3	40_1	1_3__40_1	1	40	1	1	-0.945134334029782	0.0156572847859934	-0.945134334029782	0.0156572847859934	-0.945134334029782	0.0156572847859934	-0.945134334029782	0.0156572847859934	DKO	negative	Unknown	0	0	0	none	none	0.945134334029782	0.054006618613149	0.000859047357068888	0	0.945134334029782	0.054006618613149	0.000859047357068888	0	0.945134334029782	0.054006618613149	0.000859047357068888	0	0.945134334029782	0.054006618613149	0.000859047357068888	0	0.871815296290909	8.48713029111661e-05	high	high	73	0	1.12755507665608e-05	0
355	41	1_41	1_1	41_2	1_1__41_2	1	41	1	1	-0.945134334029782	0.0039269610773772	-0.945134334029782	0.0039269610773772	-0.945134334029782	0.0039269610773772	-0.945134334029782	0.0039269610773772	DKO	negative	Unknown	0	0	0	none	none	0.945134334029782	0.0546502106354685	0.000215455334749425	0	0.945134334029782	0.0546502106354685	0.000215455334749425	0	0.945134334029782	0.0546502106354685	0.000215455334749425	0	0.945134334029782	0.0546502106354685	0.000215455334749425	0	1.24571478021952	0.000121270453618709	high	high	78	0	1.21051407368793e-05	0
356	41	1_41	1_2	41_2	1_2__41_2	1	41	1	1	-0.945134334029782	0.0039269610773772	-0.945134334029782	0.0039269610773772	-0.945134334029782	0.0039269610773772	-0.945134334029782	0.0039269610773772	DKO	negative	Unknown	0	0	0	none	none	0.945134334029782	0.0546502106354685	0.000215455334749425	0	0.945134334029782	0.0546502106354685	0.000215455334749425	0	0.945134334029782	0.0546502106354685	0.000215455334749425	0	0.945134334029782	0.0546502106354685	0.000215455334749425	0	1.24571478021952	0.000121270453618709	high	high	98	0	1.52121398837413e-05	0
357	41	1_41	1_3	41_2	1_3__41_2	1	41	1	1	-0.945134334029782	0.0039269610773772	-0.945134334029782	0.0039269610773772	-0.945134334029782	0.0039269610773772	-0.945134334029782	0.0039269610773772	DKO	negative	Unknown	0	0	0	none	none	0.945134334029782	0.0546502106354685	0.000215455334749425	0	0.945134334029782	0.0546502106354685	0.000215455334749425	0	0.945134334029782	0.0546502106354685	0.000215455334749425	0	0.945134334029782	0.0546502106354685	0.000215455334749425	0	1.24571478021952	0.000121270453618709	high	high	88	0	1.35926880350664e-05	0
358	41	1_41	1_1	41_3	1_1__41_3	1	41	1	1	-0.945134334029782	0.0039269610773772	-0.945134334029782	0.0039269610773772	-0.945134334029782	0.0039269610773772	-0.945134334029782	0.0039269610773772	DKO	negative	Unknown	0	0	0	none	none	0.945134334029782	0.0546502106354685	0.000215455334749425	0	0.945134334029782	0.0546502106354685	0.000215455334749425	0	0.945134334029782	0.0546502106354685	0.000215455334749425	0	0.945134334029782	0.0546502106354685	0.000215455334749425	0	1.24571478021952	0.000121270453618709	high	high	89	0	1.37266067825949e-05	0
359	41	1_41	1_2	41_3	1_2__41_3	1	41	1	1	-0.945134334029782	0.0039269610773772	-0.945134334029782	0.0039269610773772	-0.945134334029782	0.0039269610773772	-0.945134334029782	0.0039269610773772	DKO	negative	Unknown	0	0	0	none	none	0.945134334029782	0.0546502106354685	0.000215455334749425	0	0.945134334029782	0.0546502106354685	0.000215455334749425	0	0.945134334029782	0.0546502106354685	0.000215455334749425	0	0.945134334029782	0.0546502106354685	0.000215455334749425	0	1.24571478021952	0.000121270453618709	high	high	79	0	1.21999456861198e-05	0
360	41	1_41	1_3	41_3	1_3__41_3	1	41	1	1	-0.945134334029782	0.0039269610773772	-0.945134334029782	0.0039269610773772	-0.945134334029782	0.0039269610773772	-0.945134334029782	0.0039269610773772	DKO	negative	Unknown	0	0	0	none	none	0.945134334029782	0.0546502106354685	0.000215455334749425	0	0.945134334029782	0.0546502106354685	0.000215455334749425	0	0.945134334029782	0.0546502106354685	0.000215455334749425	0	0.945134334029782	0.0546502106354685	0.000215455334749425	0	1.24571478021952	0.000121270453618709	high	high	83	0	1.27675677595262e-05	0
361	41	1_41	1_1	41_1	1_1__41_1	1	41	1	1	-0.945134334029782	0.0039269610773772	-0.945134334029782	0.0039269610773772	-0.945134334029782	0.0039269610773772	-0.945134334029782	0.0039269610773772	DKO	negative	Unknown	0	0	0	none	none	0.945134334029782	0.0546502106354685	0.000215455334749425	0	0.945134334029782	0.0546502106354685	0.000215455334749425	0	0.945134334029782	0.0546502106354685	0.000215455334749425	0	0.945134334029782	0.0546502106354685	0.000215455334749425	0	1.24571478021952	0.000121270453618709	high	high	95	0	1.47125662346522e-05	0
362	41	1_41	1_2	41_1	1_2__41_1	1	41	1	1	-0.945134334029782	0.0039269610773772	-0.945134334029782	0.0039269610773772	-0.945134334029782	0.0039269610773772	-0.945134334029782	0.0039269610773772	DKO	negative	Unknown	0	0	0	none	none	0.945134334029782	0.0546502106354685	0.000215455334749425	0	0.945134334029782	0.0546502106354685	0.000215455334749425	0	0.945134334029782	0.0546502106354685	0.000215455334749425	0	0.945134334029782	0.0546502106354685	0.000215455334749425	0	1.24571478021952	0.000121270453618709	high	high	98	0	1.51368248003792e-05	0
363	41	1_41	1_3	41_1	1_3__41_1	1	41	1	1	-0.945134334029782	0.0039269610773772	-0.945134334029782	0.0039269610773772	-0.945134334029782	0.0039269610773772	-0.945134334029782	0.0039269610773772	DKO	negative	Unknown	0	0	0	none	none	0.945134334029782	0.0546502106354685	0.000215455334749425	0	0.945134334029782	0.0546502106354685	0.000215455334749425	0	0.945134334029782	0.0546502106354685	0.000215455334749425	0	0.945134334029782	0.0546502106354685	0.000215455334749425	0	1.24571478021952	0.000121270453618709	high	high	85	0	1.31681765255852e-05	0
364	42	1_42	1_1	42_2	1_1__42_2	1	42	1	1	-0.945134334029782	0.00243951024021953	-0.945134334029782	0.00243951024021953	-0.945134334029782	0.00243951024021953	-0.945134334029782	0.00243951024021953	DKO	negative	Unknown	0	0	0	none	none	0.945134334029782	0.0547318206162471	0.000133845353970811	0	0.945134334029782	0.0547318206162471	0.000133845353970811	0	0.945134334029782	0.0547318206162471	0.000133845353970811	0	0.945134334029782	0.0547318206162471	0.000133845353970811	0	2.88031741113668	0.000280399176890922	high	high	205	0	3.17269386395714e-05	0
365	42	1_42	1_2	42_2	1_2__42_2	1	42	1	1	-0.945134334029782	0.00243951024021953	-0.945134334029782	0.00243951024021953	-0.945134334029782	0.00243951024021953	-0.945134334029782	0.00243951024021953	DKO	negative	Unknown	0	0	0	none	none	0.945134334029782	0.0547318206162471	0.000133845353970811	0	0.945134334029782	0.0547318206162471	0.000133845353970811	0	0.945134334029782	0.0547318206162471	0.000133845353970811	0	0.945134334029782	0.0547318206162471	0.000133845353970811	0	2.88031741113668	0.000280399176890922	high	high	186	0	2.88485424267078e-05	0
366	42	1_42	1_3	42_2	1_3__42_2	1	42	1	1	-0.945134334029782	0.00243951024021953	-0.945134334029782	0.00243951024021953	-0.945134334029782	0.00243951024021953	-0.945134334029782	0.00243951024021953	DKO	negative	Unknown	0	0	0	none	none	0.945134334029782	0.0547318206162471	0.000133845353970811	0	0.945134334029782	0.0547318206162471	0.000133845353970811	0	0.945134334029782	0.0547318206162471	0.000133845353970811	0	0.945134334029782	0.0547318206162471	0.000133845353970811	0	2.88031741113668	0.000280399176890922	high	high	192	0	2.96803109840553e-05	0
367	42	1_42	1_1	42_3	1_1__42_3	1	42	1	1	-0.945134334029782	0.00243951024021953	-0.945134334029782	0.00243951024021953	-0.945134334029782	0.00243951024021953	-0.945134334029782	0.00243951024021953	DKO	negative	Unknown	0	0	0	none	none	0.945134334029782	0.0547318206162471	0.000133845353970811	0	0.945134334029782	0.0547318206162471	0.000133845353970811	0	0.945134334029782	0.0547318206162471	0.000133845353970811	0	0.945134334029782	0.0547318206162471	0.000133845353970811	0	2.88031741113668	0.000280399176890922	high	high	179	0	2.77161690240909e-05	0
368	42	1_42	1_2	42_3	1_2__42_3	1	42	1	1	-0.945134334029782	0.00243951024021953	-0.945134334029782	0.00243951024021953	-0.945134334029782	0.00243951024021953	-0.945134334029782	0.00243951024021953	DKO	negative	Unknown	0	0	0	none	none	0.945134334029782	0.0547318206162471	0.000133845353970811	0	0.945134334029782	0.0547318206162471	0.000133845353970811	0	0.945134334029782	0.0547318206162471	0.000133845353970811	0	0.945134334029782	0.0547318206162471	0.000133845353970811	0	2.88031741113668	0.000280399176890922	high	high	244	0	3.78162319525517e-05	0
369	42	1_42	1_3	42_3	1_3__42_3	1	42	1	1	-0.945134334029782	0.00243951024021953	-0.945134334029782	0.00243951024021953	-0.945134334029782	0.00243951024021953	-0.945134334029782	0.00243951024021953	DKO	negative	Unknown	0	0	0	none	none	0.945134334029782	0.0547318206162471	0.000133845353970811	0	0.945134334029782	0.0547318206162471	0.000133845353970811	0	0.945134334029782	0.0547318206162471	0.000133845353970811	0	0.945134334029782	0.0547318206162471	0.000133845353970811	0	2.88031741113668	0.000280399176890922	high	high	202	0	3.11837008292222e-05	0
370	42	1_42	1_1	42_1	1_1__42_1	1	42	1	1	-0.945134334029782	0.00243951024021953	-0.945134334029782	0.00243951024021953	-0.945134334029782	0.00243951024021953	-0.945134334029782	0.00243951024021953	DKO	negative	Unknown	0	0	0	none	none	0.945134334029782	0.0547318206162471	0.000133845353970811	0	0.945134334029782	0.0547318206162471	0.000133845353970811	0	0.945134334029782	0.0547318206162471	0.000133845353970811	0	0.945134334029782	0.0547318206162471	0.000133845353970811	0	2.88031741113668	0.000280399176890922	high	high	203	0	3.13385873395149e-05	0
371	42	1_42	1_2	42_1	1_2__42_1	1	42	1	1	-0.945134334029782	0.00243951024021953	-0.945134334029782	0.00243951024021953	-0.945134334029782	0.00243951024021953	-0.945134334029782	0.00243951024021953	DKO	negative	Unknown	0	0	0	none	none	0.945134334029782	0.0547318206162471	0.000133845353970811	0	0.945134334029782	0.0547318206162471	0.000133845353970811	0	0.945134334029782	0.0547318206162471	0.000133845353970811	0	0.945134334029782	0.0547318206162471	0.000133845353970811	0	2.88031741113668	0.000280399176890922	high	high	193	0	2.9890237166376e-05	0
372	42	1_42	1_3	42_1	1_3__42_1	1	42	1	1	-0.945134334029782	0.00243951024021953	-0.945134334029782	0.00243951024021953	-0.945134334029782	0.00243951024021953	-0.945134334029782	0.00243951024021953	DKO	negative	Unknown	0	0	0	none	none	0.945134334029782	0.0547318206162471	0.000133845353970811	0	0.945134334029782	0.0547318206162471	0.000133845353970811	0	0.945134334029782	0.0547318206162471	0.000133845353970811	0	0.945134334029782	0.0547318206162471	0.000133845353970811	0	2.88031741113668	0.000280399176890922	high	high	228	0	3.53226833409877e-05	0
373	43	1_43	1_1	43_2	1_1__43_2	1	43	1	1	-0.945134334029782	-0.0187268082168885	-0.945134334029782	-0.0187268082168885	-0.945134334029782	-0.0187268082168885	-0.945134334029782	-0.0187268082168885	DKO	negative	Unknown	0	0	0	none	none	0.946161792834098	0.0538382071659018	0	0	0.946161792834098	0.0538382071659018	0	0	0.946161792834098	0.0538382071659018	0	0	0.946161792834098	0.0538382071659018	0	0	1.18367360580925	0.000115230739325165	high	high	87	0	1.34647106413243e-05	0
374	43	1_43	1_2	43_2	1_2__43_2	1	43	1	1	-0.945134334029782	-0.0187268082168885	-0.945134334029782	-0.0187268082168885	-0.945134334029782	-0.0187268082168885	-0.945134334029782	-0.0187268082168885	DKO	negative	Unknown	0	0	0	none	none	0.946161792834098	0.0538382071659018	0	0	0.946161792834098	0.0538382071659018	0	0	0.946161792834098	0.0538382071659018	0	0	0.946161792834098	0.0538382071659018	0	0	1.18367360580925	0.000115230739325165	high	high	92	0	1.4271980325402e-05	0
375	43	1_43	1_3	43_2	1_3__43_2	1	43	1	1	-0.945134334029782	-0.0187268082168885	-0.945134334029782	-0.0187268082168885	-0.945134334029782	-0.0187268082168885	-0.945134334029782	-0.0187268082168885	DKO	negative	Unknown	0	0	0	none	none	0.946161792834098	0.0538382071659018	0	0	0.946161792834098	0.0538382071659018	0	0	0.946161792834098	0.0538382071659018	0	0	0.946161792834098	0.0538382071659018	0	0	1.18367360580925	0.000115230739325165	high	high	63	0	9.78957947963424e-06	0
376	43	1_43	1_1	43_3	1_1__43_3	1	43	1	1	-0.945134334029782	-0.0187268082168885	-0.945134334029782	-0.0187268082168885	-0.945134334029782	-0.0187268082168885	-0.945134334029782	-0.0187268082168885	DKO	negative	Unknown	0	0	0	none	none	0.946161792834098	0.0538382071659018	0	0	0.946161792834098	0.0538382071659018	0	0	0.946161792834098	0.0538382071659018	0	0	0.946161792834098	0.0538382071659018	0	0	1.18367360580925	0.000115230739325165	high	high	74	0	1.13874493895034e-05	0
377	43	1_43	1_2	43_3	1_2__43_3	1	43	1	1	-0.945134334029782	-0.0187268082168885	-0.945134334029782	-0.0187268082168885	-0.945134334029782	-0.0187268082168885	-0.945134334029782	-0.0187268082168885	DKO	negative	Unknown	0	0	0	none	none	0.946161792834098	0.0538382071659018	0	0	0.946161792834098	0.0538382071659018	0	0	0.946161792834098	0.0538382071659018	0	0	0.946161792834098	0.0538382071659018	0	0	1.18367360580925	0.000115230739325165	high	high	86	0	1.32583812707087e-05	0
378	43	1_43	1_3	43_3	1_3__43_3	1	43	1	1	-0.945134334029782	-0.0187268082168885	-0.945134334029782	-0.0187268082168885	-0.945134334029782	-0.0187268082168885	-0.945134334029782	-0.0187268082168885	DKO	negative	Unknown	0	0	0	none	none	0.946161792834098	0.0538382071659018	0	0	0.946161792834098	0.0538382071659018	0	0	0.946161792834098	0.0538382071659018	0	0	0.946161792834098	0.0538382071659018	0	0	1.18367360580925	0.000115230739325165	high	high	93	0	1.44505106225423e-05	0
379	43	1_43	1_1	43_1	1_1__43_1	1	43	1	1	-0.945134334029782	-0.0187268082168885	-0.945134334029782	-0.0187268082168885	-0.945134334029782	-0.0187268082168885	-0.945134334029782	-0.0187268082168885	DKO	negative	Unknown	0	0	0	none	none	0.946161792834098	0.0538382071659018	0	0	0.946161792834098	0.0538382071659018	0	0	0.946161792834098	0.0538382071659018	0	0	0.946161792834098	0.0538382071659018	0	0	1.18367360580925	0.000115230739325165	high	high	88	0	1.36131902883135e-05	0
380	43	1_43	1_2	43_1	1_2__43_1	1	43	1	1	-0.945134334029782	-0.0187268082168885	-0.945134334029782	-0.0187268082168885	-0.945134334029782	-0.0187268082168885	-0.945134334029782	-0.0187268082168885	DKO	negative	Unknown	0	0	0	none	none	0.946161792834098	0.0538382071659018	0	0	0.946161792834098	0.0538382071659018	0	0	0.946161792834098	0.0538382071659018	0	0	0.946161792834098	0.0538382071659018	0	0	1.18367360580925	0.000115230739325165	high	high	84	0	1.29688646981562e-05	0
381	43	1_43	1_3	43_1	1_3__43_1	1	43	1	1	-0.945134334029782	-0.0187268082168885	-0.945134334029782	-0.0187268082168885	-0.945134334029782	-0.0187268082168885	-0.945134334029782	-0.0187268082168885	DKO	negative	Unknown	0	0	0	none	none	0.946161792834098	0.0538382071659018	0	0	0.946161792834098	0.0538382071659018	0	0	0.946161792834098	0.0538382071659018	0	0	0.946161792834098	0.0538382071659018	0	0	1.18367360580925	0.000115230739325165	high	high	86	0	1.33099805686351e-05	0
382	44	1_44	1_1	44_2	1_1__44_2	1	44	1	1	-0.945134334029782	-0.0236228663939983	-0.945134334029782	-0.0236228663939983	-0.945134334029782	-0.0236228663939983	-0.945134334029782	-0.0236228663939983	DKO	negative	Unknown	0	0	0	none	none	0.946430418326614	0.0535695816733857	0	0	0.946430418326614	0.0535695816733857	0	0	0.946430418326614	0.0535695816733857	0	0	0.946430418326614	0.0535695816733857	0	0	1.42161116337051	0.000138393983429323	high	high	97	0	1.5036512377475e-05	0
383	44	1_44	1_2	44_2	1_2__44_2	1	44	1	1	-0.945134334029782	-0.0236228663939983	-0.945134334029782	-0.0236228663939983	-0.945134334029782	-0.0236228663939983	-0.945134334029782	-0.0236228663939983	DKO	negative	Unknown	0	0	0	none	none	0.946430418326614	0.0535695816733857	0	0	0.946430418326614	0.0535695816733857	0	0	0.946430418326614	0.0535695816733857	0	0	0.946430418326614	0.0535695816733857	0	0	1.42161116337051	0.000138393983429323	high	high	85	0	1.31974442955381e-05	0
384	44	1_44	1_3	44_2	1_3__44_2	1	44	1	1	-0.945134334029782	-0.0236228663939983	-0.945134334029782	-0.0236228663939983	-0.945134334029782	-0.0236228663939983	-0.945134334029782	-0.0236228663939983	DKO	negative	Unknown	0	0	0	none	none	0.946430418326614	0.0535695816733857	0	0	0.946430418326614	0.0535695816733857	0	0	0.946430418326614	0.0535695816733857	0	0	0.946430418326614	0.0535695816733857	0	0	1.42161116337051	0.000138393983429323	high	high	110	0	1.70412414121146e-05	0
385	44	1_44	1_1	44_3	1_1__44_3	1	44	1	1	-0.945134334029782	-0.0236228663939983	-0.945134334029782	-0.0236228663939983	-0.945134334029782	-0.0236228663939983	-0.945134334029782	-0.0236228663939983	DKO	negative	Unknown	0	0	0	none	none	0.946430418326614	0.0535695816733857	0	0	0.946430418326614	0.0535695816733857	0	0	0.946430418326614	0.0535695816733857	0	0	0.946430418326614	0.0535695816733857	0	0	1.42161116337051	0.000138393983429323	high	high	91	0	1.40248701407997e-05	0
386	44	1_44	1_2	44_3	1_2__44_3	1	44	1	1	-0.945134334029782	-0.0236228663939983	-0.945134334029782	-0.0236228663939983	-0.945134334029782	-0.0236228663939983	-0.945134334029782	-0.0236228663939983	DKO	negative	Unknown	0	0	0	none	none	0.946430418326614	0.0535695816733857	0	0	0.946430418326614	0.0535695816733857	0	0	0.946430418326614	0.0535695816733857	0	0	0.946430418326614	0.0535695816733857	0	0	1.42161116337051	0.000138393983429323	high	high	103	0	1.59408556527529e-05	0
387	44	1_44	1_3	44_3	1_3__44_3	1	44	1	1	-0.945134334029782	-0.0236228663939983	-0.945134334029782	-0.0236228663939983	-0.945134334029782	-0.0236228663939983	-0.945134334029782	-0.0236228663939983	DKO	negative	Unknown	0	0	0	none	none	0.946430418326614	0.0535695816733857	0	0	0.946430418326614	0.0535695816733857	0	0	0.946430418326614	0.0535695816733857	0	0	0.946430418326614	0.0535695816733857	0	0	1.42161116337051	0.000138393983429323	high	high	123	0	1.91023755747377e-05	0
388	44	1_44	1_1	44_1	1_1__44_1	1	44	1	1	-0.945134334029782	-0.0236228663939983	-0.945134334029782	-0.0236228663939983	-0.945134334029782	-0.0236228663939983	-0.945134334029782	-0.0236228663939983	DKO	negative	Unknown	0	0	0	none	none	0.946430418326614	0.0535695816733857	0	0	0.946430418326614	0.0535695816733857	0	0	0.946430418326614	0.0535695816733857	0	0	0.946430418326614	0.0535695816733857	0	0	1.42161116337051	0.000138393983429323	high	high	105	0	1.62315838843866e-05	0
389	44	1_44	1_2	44_1	1_2__44_1	1	44	1	1	-0.945134334029782	-0.0236228663939983	-0.945134334029782	-0.0236228663939983	-0.945134334029782	-0.0236228663939983	-0.945134334029782	-0.0236228663939983	DKO	negative	Unknown	0	0	0	none	none	0.946430418326614	0.0535695816733857	0	0	0.946430418326614	0.0535695816733857	0	0	0.946430418326614	0.0535695816733857	0	0	0.946430418326614	0.0535695816733857	0	0	1.42161116337051	0.000138393983429323	high	high	92	0	1.41786986910803e-05	0
390	44	1_44	1_3	44_1	1_3__44_1	1	44	1	1	-0.945134334029782	-0.0236228663939983	-0.945134334029782	-0.0236228663939983	-0.945134334029782	-0.0236228663939983	-0.945134334029782	-0.0236228663939983	DKO	negative	Unknown	0	0	0	none	none	0.946430418326614	0.0535695816733857	0	0	0.946430418326614	0.0535695816733857	0	0	0.946430418326614	0.0535695816733857	0	0	0.946430418326614	0.0535695816733857	0	0	1.42161116337051	0.000138393983429323	high	high	98	0	1.5182395644776e-05	0
391	45	1_45	1_1	45_2	1_1__45_2	1	45	1	1	-0.945134334029782	-0.00539792594499886	-0.945134334029782	-0.00539792594499886	-0.945134334029782	-0.00539792594499886	-0.945134334029782	-0.00539792594499886	DKO	negative	Unknown	0	0	0	none	none	0.945430494831612	0.0545695051683876	0	0	0.945430494831612	0.0545695051683876	0	0	0.945430494831612	0.0545695051683876	0	0	0.945430494831612	0.0545695051683876	0	0	0.891385805799872	8.67764938933931e-05	high	high	63	0	9.72779978166285e-06	0
392	45	1_45	1_2	45_2	1_2__45_2	1	45	1	1	-0.945134334029782	-0.00539792594499886	-0.945134334029782	-0.00539792594499886	-0.945134334029782	-0.00539792594499886	-0.945134334029782	-0.00539792594499886	DKO	negative	Unknown	0	0	0	none	none	0.945430494831612	0.0545695051683876	0	0	0.945430494831612	0.0545695051683876	0	0	0.945430494831612	0.0545695051683876	0	0	0.945430494831612	0.0545695051683876	0	0	0.891385805799872	8.67764938933931e-05	high	high	60	0	9.20951384975648e-06	0
393	45	1_45	1_3	45_2	1_3__45_2	1	45	1	1	-0.945134334029782	-0.00539792594499886	-0.945134334029782	-0.00539792594499886	-0.945134334029782	-0.00539792594499886	-0.945134334029782	-0.00539792594499886	DKO	negative	Unknown	0	0	0	none	none	0.945430494831612	0.0545695051683876	0	0	0.945430494831612	0.0545695051683876	0	0	0.945430494831612	0.0545695051683876	0	0	0.945430494831612	0.0545695051683876	0	0	0.891385805799872	8.67764938933931e-05	high	high	68	0	1.05497029829776e-05	0
394	45	1_45	1_1	45_3	1_1__45_3	1	45	1	1	-0.945134334029782	-0.00539792594499886	-0.945134334029782	-0.00539792594499886	-0.945134334029782	-0.00539792594499886	-0.945134334029782	-0.00539792594499886	DKO	negative	Unknown	0	0	0	none	none	0.945430494831612	0.0545695051683876	0	0	0.945430494831612	0.0545695051683876	0	0	0.945430494831612	0.0545695051683876	0	0	0.945430494831612	0.0545695051683876	0	0	0.891385805799872	8.67764938933931e-05	high	high	57	0	8.8904171411814e-06	0
395	45	1_45	1_2	45_3	1_2__45_3	1	45	1	1	-0.945134334029782	-0.00539792594499886	-0.945134334029782	-0.00539792594499886	-0.945134334029782	-0.00539792594499886	-0.945134334029782	-0.00539792594499886	DKO	negative	Unknown	0	0	0	none	none	0.945430494831612	0.0545695051683876	0	0	0.945430494831612	0.0545695051683876	0	0	0.945430494831612	0.0545695051683876	0	0	0.945430494831612	0.0545695051683876	0	0	0.891385805799872	8.67764938933931e-05	high	high	66	0	1.02372216439637e-05	0
396	45	1_45	1_3	45_3	1_3__45_3	1	45	1	1	-0.945134334029782	-0.00539792594499886	-0.945134334029782	-0.00539792594499886	-0.945134334029782	-0.00539792594499886	-0.945134334029782	-0.00539792594499886	DKO	negative	Unknown	0	0	0	none	none	0.945430494831612	0.0545695051683876	0	0	0.945430494831612	0.0545695051683876	0	0	0.945430494831612	0.0545695051683876	0	0	0.945430494831612	0.0545695051683876	0	0	0.891385805799872	8.67764938933931e-05	high	high	63	0	9.68936250516775e-06	0
397	45	1_45	1_1	45_1	1_1__45_1	1	45	1	1	-0.945134334029782	-0.00539792594499886	-0.945134334029782	-0.00539792594499886	-0.945134334029782	-0.00539792594499886	-0.945134334029782	-0.00539792594499886	DKO	negative	Unknown	0	0	0	none	none	0.945430494831612	0.0545695051683876	0	0	0.945430494831612	0.0545695051683876	0	0	0.945430494831612	0.0545695051683876	0	0	0.945430494831612	0.0545695051683876	0	0	0.891385805799872	8.67764938933931e-05	high	high	55	0	8.47532644635796e-06	0
398	45	1_45	1_2	45_1	1_2__45_1	1	45	1	1	-0.945134334029782	-0.00539792594499886	-0.945134334029782	-0.00539792594499886	-0.945134334029782	-0.00539792594499886	-0.945134334029782	-0.00539792594499886	DKO	negative	Unknown	0	0	0	none	none	0.945430494831612	0.0545695051683876	0	0	0.945430494831612	0.0545695051683876	0	0	0.945430494831612	0.0545695051683876	0	0	0.945430494831612	0.0545695051683876	0	0	0.891385805799872	8.67764938933931e-05	high	high	59	0	9.07390866193436e-06	0
399	45	1_45	1_3	45_1	1_3__45_1	1	45	1	1	-0.945134334029782	-0.00539792594499886	-0.945134334029782	-0.00539792594499886	-0.945134334029782	-0.00539792594499886	-0.945134334029782	-0.00539792594499886	DKO	negative	Unknown	0	0	0	none	none	0.945430494831612	0.0545695051683876	0	0	0.945430494831612	0.0545695051683876	0	0	0.945430494831612	0.0545695051683876	0	0	0.945430494831612	0.0545695051683876	0	0	0.891385805799872	8.67764938933931e-05	high	high	77	0	1.18901098931309e-05	0
400	46	1_46	1_1	46_2	1_1__46_2	1	46	1	1	-0.945134334029782	-0.013723561540246	-0.945134334029782	-0.013723561540246	-0.945134334029782	-0.013723561540246	-0.945134334029782	-0.013723561540246	DKO	negative	Unknown	0	0	0	none	none	0.945887286373171	0.054112713626829	0	0	0.945887286373171	0.054112713626829	0	0	0.945887286373171	0.054112713626829	0	0	0.945887286373171	0.054112713626829	0	0	1.46574880917935	0.000142690787492253	high	high	90	0	1.38662184790001e-05	0
401	46	1_46	1_2	46_2	1_2__46_2	1	46	1	1	-0.945134334029782	-0.013723561540246	-0.945134334029782	-0.013723561540246	-0.945134334029782	-0.013723561540246	-0.945134334029782	-0.013723561540246	DKO	negative	Unknown	0	0	0	none	none	0.945887286373171	0.054112713626829	0	0	0.945887286373171	0.054112713626829	0	0	0.945887286373171	0.054112713626829	0	0	0.945887286373171	0.054112713626829	0	0	1.46574880917935	0.000142690787492253	high	high	101	0	1.56814314937533e-05	0
402	46	1_46	1_3	46_2	1_3__46_2	1	46	1	1	-0.945134334029782	-0.013723561540246	-0.945134334029782	-0.013723561540246	-0.945134334029782	-0.013723561540246	-0.945134334029782	-0.013723561540246	DKO	negative	Unknown	0	0	0	none	none	0.945887286373171	0.054112713626829	0	0	0.945887286373171	0.054112713626829	0	0	0.945887286373171	0.054112713626829	0	0	0.945887286373171	0.054112713626829	0	0	1.46574880917935	0.000142690787492253	high	high	100	0	1.5520794372661e-05	0
403	46	1_46	1_1	46_3	1_1__46_3	1	46	1	1	-0.945134334029782	-0.013723561540246	-0.945134334029782	-0.013723561540246	-0.945134334029782	-0.013723561540246	-0.945134334029782	-0.013723561540246	DKO	negative	Unknown	0	0	0	none	none	0.945887286373171	0.054112713626829	0	0	0.945887286373171	0.054112713626829	0	0	0.945887286373171	0.054112713626829	0	0	0.945887286373171	0.054112713626829	0	0	1.46574880917935	0.000142690787492253	high	high	101	0	1.56120100778163e-05	0
404	46	1_46	1_2	46_3	1_2__46_3	1	46	1	1	-0.945134334029782	-0.013723561540246	-0.945134334029782	-0.013723561540246	-0.945134334029782	-0.013723561540246	-0.945134334029782	-0.013723561540246	DKO	negative	Unknown	0	0	0	none	none	0.945887286373171	0.054112713626829	0	0	0.945887286373171	0.054112713626829	0	0	0.945887286373171	0.054112713626829	0	0	0.945887286373171	0.054112713626829	0	0	1.46574880917935	0.000142690787492253	high	high	110	0	1.70133447063383e-05	0
405	46	1_46	1_3	46_3	1_3__46_3	1	46	1	1	-0.945134334029782	-0.013723561540246	-0.945134334029782	-0.013723561540246	-0.945134334029782	-0.013723561540246	-0.945134334029782	-0.013723561540246	DKO	negative	Unknown	0	0	0	none	none	0.945887286373171	0.054112713626829	0	0	0.945887286373171	0.054112713626829	0	0	0.945887286373171	0.054112713626829	0	0	0.945887286373171	0.054112713626829	0	0	1.46574880917935	0.000142690787492253	high	high	100	0	1.5484600407439e-05	0
406	46	1_46	1_1	46_1	1_1__46_1	1	46	1	1	-0.945134334029782	-0.013723561540246	-0.945134334029782	-0.013723561540246	-0.945134334029782	-0.013723561540246	-0.945134334029782	-0.013723561540246	DKO	negative	Unknown	0	0	0	none	none	0.945887286373171	0.054112713626829	0	0	0.945887286373171	0.054112713626829	0	0	0.945887286373171	0.054112713626829	0	0	0.945887286373171	0.054112713626829	0	0	1.46574880917935	0.000142690787492253	high	high	104	0	1.60362628048462e-05	0
407	46	1_46	1_2	46_1	1_2__46_1	1	46	1	1	-0.945134334029782	-0.013723561540246	-0.945134334029782	-0.013723561540246	-0.945134334029782	-0.013723561540246	-0.945134334029782	-0.013723561540246	DKO	negative	Unknown	0	0	0	none	none	0.945887286373171	0.054112713626829	0	0	0.945887286373171	0.054112713626829	0	0	0.945887286373171	0.054112713626829	0	0	0.945887286373171	0.054112713626829	0	0	1.46574880917935	0.000142690787492253	high	high	103	0	1.58807425895599e-05	0
408	46	1_46	1_3	46_1	1_3__46_1	1	46	1	1	-0.945134334029782	-0.013723561540246	-0.945134334029782	-0.013723561540246	-0.945134334029782	-0.013723561540246	-0.945134334029782	-0.013723561540246	DKO	negative	Unknown	0	0	0	none	none	0.945887286373171	0.054112713626829	0	0	0.945887286373171	0.054112713626829	0	0	0.945887286373171	0.054112713626829	0	0	0.945887286373171	0.054112713626829	0	0	1.46574880917935	0.000142690787492253	high	high	124	0	1.91852520593602e-05	0
409	47	1_47	1_1	47_2	1_1__47_2	1	47	1	1	-0.945134334029782	-0.0208241794491187	-0.945134334029782	-0.0208241794491187	-0.945134334029782	-0.0208241794491187	-0.945134334029782	-0.0208241794491187	DKO	negative	Unknown	0	0	0	none	none	0.946276866503541	0.0537231334964587	0	0	0.946276866503541	0.0537231334964587	0	0	0.946276866503541	0.0537231334964587	0	0	0.946276866503541	0.0537231334964587	0	0	3.04651895186619	0.000296578912859733	high	high	212	0	3.28489405824148e-05	0
410	47	1_47	1_2	47_2	1_2__47_2	1	47	1	1	-0.945134334029782	-0.0208241794491187	-0.945134334029782	-0.0208241794491187	-0.945134334029782	-0.0208241794491187	-0.945134334029782	-0.0208241794491187	DKO	negative	Unknown	0	0	0	none	none	0.946276866503541	0.0537231334964587	0	0	0.946276866503541	0.0537231334964587	0	0	0.946276866503541	0.0537231334964587	0	0	0.946276866503541	0.0537231334964587	0	0	3.04651895186619	0.000296578912859733	high	high	215	0	3.33015568993185e-05	0
411	47	1_47	1_3	47_2	1_3__47_2	1	47	1	1	-0.945134334029782	-0.0208241794491187	-0.945134334029782	-0.0208241794491187	-0.945134334029782	-0.0208241794491187	-0.945134334029782	-0.0208241794491187	DKO	negative	Unknown	0	0	0	none	none	0.946276866503541	0.0537231334964587	0	0	0.946276866503541	0.0537231334964587	0	0	0.946276866503541	0.0537231334964587	0	0	0.946276866503541	0.0537231334964587	0	0	3.04651895186619	0.000296578912859733	high	high	253	0	3.90884112053149e-05	0
412	47	1_47	1_1	47_3	1_1__47_3	1	47	1	1	-0.945134334029782	-0.0208241794491187	-0.945134334029782	-0.0208241794491187	-0.945134334029782	-0.0208241794491187	-0.945134334029782	-0.0208241794491187	DKO	negative	Unknown	0	0	0	none	none	0.946276866503541	0.0537231334964587	0	0	0.946276866503541	0.0537231334964587	0	0	0.946276866503541	0.0537231334964587	0	0	0.946276866503541	0.0537231334964587	0	0	3.04651895186619	0.000296578912859733	high	high	170	0	2.62832114072882e-05	0
413	47	1_47	1_2	47_3	1_2__47_3	1	47	1	1	-0.945134334029782	-0.0208241794491187	-0.945134334029782	-0.0208241794491187	-0.945134334029782	-0.0208241794491187	-0.945134334029782	-0.0208241794491187	DKO	negative	Unknown	0	0	0	none	none	0.946276866503541	0.0537231334964587	0	0	0.946276866503541	0.0537231334964587	0	0	0.946276866503541	0.0537231334964587	0	0	0.946276866503541	0.0537231334964587	0	0	3.04651895186619	0.000296578912859733	high	high	202	0	3.1205180955282e-05	0
414	47	1_47	1_3	47_3	1_3__47_3	1	47	1	1	-0.945134334029782	-0.0208241794491187	-0.945134334029782	-0.0208241794491187	-0.945134334029782	-0.0208241794491187	-0.945134334029782	-0.0208241794491187	DKO	negative	Unknown	0	0	0	none	none	0.946276866503541	0.0537231334964587	0	0	0.946276866503541	0.0537231334964587	0	0	0.946276866503541	0.0537231334964587	0	0	0.946276866503541	0.0537231334964587	0	0	3.04651895186619	0.000296578912859733	high	high	228	0	3.53515811473822e-05	0
415	47	1_47	1_1	47_1	1_1__47_1	1	47	1	1	-0.945134334029782	-0.0208241794491187	-0.945134334029782	-0.0208241794491187	-0.945134334029782	-0.0208241794491187	-0.945134334029782	-0.0208241794491187	DKO	negative	Unknown	0	0	0	none	none	0.946276866503541	0.0537231334964587	0	0	0.946276866503541	0.0537231334964587	0	0	0.946276866503541	0.0537231334964587	0	0	0.946276866503541	0.0537231334964587	0	0	3.04651895186619	0.000296578912859733	high	high	200	0	3.09702045892132e-05	0
416	47	1_47	1_2	47_1	1_2__47_1	1	47	1	1	-0.945134334029782	-0.0208241794491187	-0.945134334029782	-0.0208241794491187	-0.945134334029782	-0.0208241794491187	-0.945134334029782	-0.0208241794491187	DKO	negative	Unknown	0	0	0	none	none	0.946276866503541	0.0537231334964587	0	0	0.946276866503541	0.0537231334964587	0	0	0.946276866503541	0.0537231334964587	0	0	0.946276866503541	0.0537231334964587	0	0	3.04651895186619	0.000296578912859733	high	high	250	0	3.86835089917323e-05	0
417	47	1_47	1_3	47_1	1_3__47_1	1	47	1	1	-0.945134334029782	-0.0208241794491187	-0.945134334029782	-0.0208241794491187	-0.945134334029782	-0.0208241794491187	-0.945134334029782	-0.0208241794491187	DKO	negative	Unknown	0	0	0	none	none	0.946276866503541	0.0537231334964587	0	0	0.946276866503541	0.0537231334964587	0	0	0.946276866503541	0.0537231334964587	0	0	0.946276866503541	0.0537231334964587	0	0	3.04651895186619	0.000296578912859733	high	high	208	0	3.21508175036227e-05	0
418	48	1_48	1_1	48_2	1_1__48_2	1	48	1	1	-0.945134334029782	0.0218866406241432	-0.945134334029782	0.0218866406241432	-0.945134334029782	0.0218866406241432	-0.945134334029782	0.0218866406241432	DKO	negative	Unknown	0	0	0	none	none	0.945134334029782	0.0536648408565235	0.00120082511369444	0	0.945134334029782	0.0536648408565235	0.00120082511369444	0	0.945134334029782	0.0536648408565235	0.00120082511369444	0	0.945134334029782	0.0536648408565235	0.00120082511369444	0	0.767508879707497	7.47170632286416e-05	high	high	61	0	9.51349410795297e-06	0
419	48	1_48	1_2	48_2	1_2__48_2	1	48	1	1	-0.945134334029782	0.0218866406241432	-0.945134334029782	0.0218866406241432	-0.945134334029782	0.0218866406241432	-0.945134334029782	0.0218866406241432	DKO	negative	Unknown	0	0	0	none	none	0.945134334029782	0.0536648408565235	0.00120082511369444	0	0.945134334029782	0.0536648408565235	0.00120082511369444	0	0.945134334029782	0.0536648408565235	0.00120082511369444	0	0.945134334029782	0.0536648408565235	0.00120082511369444	0	0.767508879707497	7.47170632286416e-05	high	high	55	0	8.50836019363417e-06	0
420	48	1_48	1_3	48_2	1_3__48_2	1	48	1	1	-0.945134334029782	0.0218866406241432	-0.945134334029782	0.0218866406241432	-0.945134334029782	0.0218866406241432	-0.945134334029782	0.0218866406241432	DKO	negative	Unknown	0	0	0	none	none	0.945134334029782	0.0536648408565235	0.00120082511369444	0	0.945134334029782	0.0536648408565235	0.00120082511369444	0	0.945134334029782	0.0536648408565235	0.00120082511369444	0	0.945134334029782	0.0536648408565235	0.00120082511369444	0	0.767508879707497	7.47170632286416e-05	high	high	53	0	8.13767989778801e-06	0
421	48	1_48	1_1	48_3	1_1__48_3	1	48	1	1	-0.945134334029782	0.0218866406241432	-0.945134334029782	0.0218866406241432	-0.945134334029782	0.0218866406241432	-0.945134334029782	0.0218866406241432	DKO	negative	Unknown	0	0	0	none	none	0.945134334029782	0.0536648408565235	0.00120082511369444	0	0.945134334029782	0.0536648408565235	0.00120082511369444	0	0.945134334029782	0.0536648408565235	0.00120082511369444	0	0.945134334029782	0.0536648408565235	0.00120082511369444	0	0.767508879707497	7.47170632286416e-05	high	high	55	0	8.55899421471729e-06	0
422	48	1_48	1_2	48_3	1_2__48_3	1	48	1	1	-0.945134334029782	0.0218866406241432	-0.945134334029782	0.0218866406241432	-0.945134334029782	0.0218866406241432	-0.945134334029782	0.0218866406241432	DKO	negative	Unknown	0	0	0	none	none	0.945134334029782	0.0536648408565235	0.00120082511369444	0	0.945134334029782	0.0536648408565235	0.00120082511369444	0	0.945134334029782	0.0536648408565235	0.00120082511369444	0	0.945134334029782	0.0536648408565235	0.00120082511369444	0	0.767508879707497	7.47170632286416e-05	high	high	58	0	9.03678158142796e-06	0
423	48	1_48	1_3	48_3	1_3__48_3	1	48	1	1	-0.945134334029782	0.0218866406241432	-0.945134334029782	0.0218866406241432	-0.945134334029782	0.0218866406241432	-0.945134334029782	0.0218866406241432	DKO	negative	Unknown	0	0	0	none	none	0.945134334029782	0.0536648408565235	0.00120082511369444	0	0.945134334029782	0.0536648408565235	0.00120082511369444	0	0.945134334029782	0.0536648408565235	0.00120082511369444	0	0.945134334029782	0.0536648408565235	0.00120082511369444	0	0.767508879707497	7.47170632286416e-05	high	high	49	0	7.50770695691199e-06	0
424	48	1_48	1_1	48_1	1_1__48_1	1	48	1	1	-0.945134334029782	0.0218866406241432	-0.945134334029782	0.0218866406241432	-0.945134334029782	0.0218866406241432	-0.945134334029782	0.0218866406241432	DKO	negative	Unknown	0	0	0	none	none	0.945134334029782	0.0536648408565235	0.00120082511369444	0	0.945134334029782	0.0536648408565235	0.00120082511369444	0	0.945134334029782	0.0536648408565235	0.00120082511369444	0	0.945134334029782	0.0536648408565235	0.00120082511369444	0	0.767508879707497	7.47170632286416e-05	high	high	52	0	8.04812769038514e-06	0
425	48	1_48	1_2	48_1	1_2__48_1	1	48	1	1	-0.945134334029782	0.0218866406241432	-0.945134334029782	0.0218866406241432	-0.945134334029782	0.0218866406241432	-0.945134334029782	0.0218866406241432	DKO	negative	Unknown	0	0	0	none	none	0.945134334029782	0.0536648408565235	0.00120082511369444	0	0.945134334029782	0.0536648408565235	0.00120082511369444	0	0.945134334029782	0.0536648408565235	0.00120082511369444	0	0.945134334029782	0.0536648408565235	0.00120082511369444	0	0.767508879707497	7.47170632286416e-05	high	high	47	0	7.34410380541804e-06	0
426	48	1_48	1_3	48_1	1_3__48_1	1	48	1	1	-0.945134334029782	0.0218866406241432	-0.945134334029782	0.0218866406241432	-0.945134334029782	0.0218866406241432	-0.945134334029782	0.0218866406241432	DKO	negative	Unknown	0	0	0	none	none	0.945134334029782	0.0536648408565235	0.00120082511369444	0	0.945134334029782	0.0536648408565235	0.00120082511369444	0	0.945134334029782	0.0536648408565235	0.00120082511369444	0	0.945134334029782	0.0536648408565235	0.00120082511369444	0	0.767508879707497	7.47170632286416e-05	high	high	57	0	8.89431687766116e-06	0
427	49	1_49	1_1	49_2	1_1__49_2	1	49	1	1	-0.945134334029782	0.00190810997737572	-0.945134334029782	0.00190810997737572	-0.945134334029782	0.00190810997737572	-0.945134334029782	0.00190810997737572	DKO	negative	Unknown	0	0	0	none	none	0.945134334029782	0.0547609762455648	0.000104689724653136	0	0.945134334029782	0.0547609762455648	0.000104689724653136	0	0.945134334029782	0.0547609762455648	0.000104689724653136	0	0.945134334029782	0.0547609762455648	0.000104689724653136	0	2.92558469547877	0.00028480595137367	high	high	204	0	3.14931557954534e-05	0
428	49	1_49	1_2	49_2	1_2__49_2	1	49	1	1	-0.945134334029782	0.00190810997737572	-0.945134334029782	0.00190810997737572	-0.945134334029782	0.00190810997737572	-0.945134334029782	0.00190810997737572	DKO	negative	Unknown	0	0	0	none	none	0.945134334029782	0.0547609762455648	0.000104689724653136	0	0.945134334029782	0.0547609762455648	0.000104689724653136	0	0.945134334029782	0.0547609762455648	0.000104689724653136	0	0.945134334029782	0.0547609762455648	0.000104689724653136	0	2.92558469547877	0.00028480595137367	high	high	242	0	3.7483515610903e-05	0
429	49	1_49	1_3	49_2	1_3__49_2	1	49	1	1	-0.945134334029782	0.00190810997737572	-0.945134334029782	0.00190810997737572	-0.945134334029782	0.00190810997737572	-0.945134334029782	0.00190810997737572	DKO	negative	Unknown	0	0	0	none	none	0.945134334029782	0.0547609762455648	0.000104689724653136	0	0.945134334029782	0.0547609762455648	0.000104689724653136	0	0.945134334029782	0.0547609762455648	0.000104689724653136	0	0.945134334029782	0.0547609762455648	0.000104689724653136	0	2.92558469547877	0.00028480595137367	high	high	225	0	3.4824844250657e-05	0
430	49	1_49	1_1	49_3	1_1__49_3	1	49	1	1	-0.945134334029782	0.00190810997737572	-0.945134334029782	0.00190810997737572	-0.945134334029782	0.00190810997737572	-0.945134334029782	0.00190810997737572	DKO	negative	Unknown	0	0	0	none	none	0.945134334029782	0.0547609762455648	0.000104689724653136	0	0.945134334029782	0.0547609762455648	0.000104689724653136	0	0.945134334029782	0.0547609762455648	0.000104689724653136	0	0.945134334029782	0.0547609762455648	0.000104689724653136	0	2.92558469547877	0.00028480595137367	high	high	199	0	3.0732450944485e-05	0
431	49	1_49	1_2	49_3	1_2__49_3	1	49	1	1	-0.945134334029782	0.00190810997737572	-0.945134334029782	0.00190810997737572	-0.945134334029782	0.00190810997737572	-0.945134334029782	0.00190810997737572	DKO	negative	Unknown	0	0	0	none	none	0.945134334029782	0.0547609762455648	0.000104689724653136	0	0.945134334029782	0.0547609762455648	0.000104689724653136	0	0.945134334029782	0.0547609762455648	0.000104689724653136	0	0.945134334029782	0.0547609762455648	0.000104689724653136	0	2.92558469547877	0.00028480595137367	high	high	158	0	2.43870458178556e-05	0
432	49	1_49	1_3	49_3	1_3__49_3	1	49	1	1	-0.945134334029782	0.00190810997737572	-0.945134334029782	0.00190810997737572	-0.945134334029782	0.00190810997737572	-0.945134334029782	0.00190810997737572	DKO	negative	Unknown	0	0	0	none	none	0.945134334029782	0.0547609762455648	0.000104689724653136	0	0.945134334029782	0.0547609762455648	0.000104689724653136	0	0.945134334029782	0.0547609762455648	0.000104689724653136	0	0.945134334029782	0.0547609762455648	0.000104689724653136	0	2.92558469547877	0.00028480595137367	high	high	205	0	3.17490759720312e-05	0
433	49	1_49	1_1	49_1	1_1__49_1	1	49	1	1	-0.945134334029782	0.00190810997737572	-0.945134334029782	0.00190810997737572	-0.945134334029782	0.00190810997737572	-0.945134334029782	0.00190810997737572	DKO	negative	Unknown	0	0	0	none	none	0.945134334029782	0.0547609762455648	0.000104689724653136	0	0.945134334029782	0.0547609762455648	0.000104689724653136	0	0.945134334029782	0.0547609762455648	0.000104689724653136	0	0.945134334029782	0.0547609762455648	0.000104689724653136	0	2.92558469547877	0.00028480595137367	high	high	211	0	3.258385385021e-05	0
434	49	1_49	1_2	49_1	1_2__49_1	1	49	1	1	-0.945134334029782	0.00190810997737572	-0.945134334029782	0.00190810997737572	-0.945134334029782	0.00190810997737572	-0.945134334029782	0.00190810997737572	DKO	negative	Unknown	0	0	0	none	none	0.945134334029782	0.0547609762455648	0.000104689724653136	0	0.945134334029782	0.0547609762455648	0.000104689724653136	0	0.945134334029782	0.0547609762455648	0.000104689724653136	0	0.945134334029782	0.0547609762455648	0.000104689724653136	0	2.92558469547877	0.00028480595137367	high	high	203	0	3.13453991101165e-05	0
435	49	1_49	1_3	49_1	1_3__49_1	1	49	1	1	-0.945134334029782	0.00190810997737572	-0.945134334029782	0.00190810997737572	-0.945134334029782	0.00190810997737572	-0.945134334029782	0.00190810997737572	DKO	negative	Unknown	0	0	0	none	none	0.945134334029782	0.0547609762455648	0.000104689724653136	0	0.945134334029782	0.0547609762455648	0.000104689724653136	0	0.945134334029782	0.0547609762455648	0.000104689724653136	0	0.945134334029782	0.0547609762455648	0.000104689724653136	0	2.92558469547877	0.00028480595137367	high	high	216	0	3.33799353854538e-05	0
436	50	1_50	1_1	50_2	1_1__50_2	1	50	1	1	-0.945134334029782	0.00799148418009281	-0.945134334029782	0.00799148418009281	-0.945134334029782	0.00799148418009281	-0.945134334029782	0.00799148418009281	DKO	negative	Unknown	0	0	0	none	none	0.945134334029782	0.0544272078685867	0.000438458101631253	0	0.945134334029782	0.0544272078685867	0.000438458101631253	0	0.945134334029782	0.0544272078685867	0.000438458101631253	0	0.945134334029782	0.0544272078685867	0.000438458101631253	0	1.11624585997382	0.000108666641785511	high	high	94	0	1.45697598482152e-05	0
437	50	1_50	1_2	50_2	1_2__50_2	1	50	1	1	-0.945134334029782	0.00799148418009281	-0.945134334029782	0.00799148418009281	-0.945134334029782	0.00799148418009281	-0.945134334029782	0.00799148418009281	DKO	negative	Unknown	0	0	0	none	none	0.945134334029782	0.0544272078685867	0.000438458101631253	0	0.945134334029782	0.0544272078685867	0.000438458101631253	0	0.945134334029782	0.0544272078685867	0.000438458101631253	0	0.945134334029782	0.0544272078685867	0.000438458101631253	0	1.11624585997382	0.000108666641785511	high	high	74	0	1.15007781936255e-05	0
438	50	1_50	1_3	50_2	1_3__50_2	1	50	1	1	-0.945134334029782	0.00799148418009281	-0.945134334029782	0.00799148418009281	-0.945134334029782	0.00799148418009281	-0.945134334029782	0.00799148418009281	DKO	negative	Unknown	0	0	0	none	none	0.945134334029782	0.0544272078685867	0.000438458101631253	0	0.945134334029782	0.0544272078685867	0.000438458101631253	0	0.945134334029782	0.0544272078685867	0.000438458101631253	0	0.945134334029782	0.0544272078685867	0.000438458101631253	0	1.11624585997382	0.000108666641785511	high	high	68	0	1.04469000990195e-05	0
439	50	1_50	1_1	50_3	1_1__50_3	1	50	1	1	-0.945134334029782	0.00799148418009281	-0.945134334029782	0.00799148418009281	-0.945134334029782	0.00799148418009281	-0.945134334029782	0.00799148418009281	DKO	negative	Unknown	0	0	0	none	none	0.945134334029782	0.0544272078685867	0.000438458101631253	0	0.945134334029782	0.0544272078685867	0.000438458101631253	0	0.945134334029782	0.0544272078685867	0.000438458101631253	0	0.945134334029782	0.0544272078685867	0.000438458101631253	0	1.11624585997382	0.000108666641785511	high	high	73	0	1.1237731432759e-05	0
440	50	1_50	1_2	50_3	1_2__50_3	1	50	1	1	-0.945134334029782	0.00799148418009281	-0.945134334029782	0.00799148418009281	-0.945134334029782	0.00799148418009281	-0.945134334029782	0.00799148418009281	DKO	negative	Unknown	0	0	0	none	none	0.945134334029782	0.0544272078685867	0.000438458101631253	0	0.945134334029782	0.0544272078685867	0.000438458101631253	0	0.945134334029782	0.0544272078685867	0.000438458101631253	0	0.945134334029782	0.0544272078685867	0.000438458101631253	0	1.11624585997382	0.000108666641785511	high	high	79	0	1.2152473536206e-05	0
441	50	1_50	1_3	50_3	1_3__50_3	1	50	1	1	-0.945134334029782	0.00799148418009281	-0.945134334029782	0.00799148418009281	-0.945134334029782	0.00799148418009281	-0.945134334029782	0.00799148418009281	DKO	negative	Unknown	0	0	0	none	none	0.945134334029782	0.0544272078685867	0.000438458101631253	0	0.945134334029782	0.0544272078685867	0.000438458101631253	0	0.945134334029782	0.0544272078685867	0.000438458101631253	0	0.945134334029782	0.0544272078685867	0.000438458101631253	0	1.11624585997382	0.000108666641785511	high	high	85	0	1.31420024971969e-05	0
442	50	1_50	1_1	50_1	1_1__50_1	1	50	1	1	-0.945134334029782	0.00799148418009281	-0.945134334029782	0.00799148418009281	-0.945134334029782	0.00799148418009281	-0.945134334029782	0.00799148418009281	DKO	negative	Unknown	0	0	0	none	none	0.945134334029782	0.0544272078685867	0.000438458101631253	0	0.945134334029782	0.0544272078685867	0.000438458101631253	0	0.945134334029782	0.0544272078685867	0.000438458101631253	0	0.945134334029782	0.0544272078685867	0.000438458101631253	0	1.11624585997382	0.000108666641785511	high	high	72	0	1.12083300799848e-05	0
443	50	1_50	1_2	50_1	1_2__50_1	1	50	1	1	-0.945134334029782	0.00799148418009281	-0.945134334029782	0.00799148418009281	-0.945134334029782	0.00799148418009281	-0.945134334029782	0.00799148418009281	DKO	negative	Unknown	0	0	0	none	none	0.945134334029782	0.0544272078685867	0.000438458101631253	0	0.945134334029782	0.0544272078685867	0.000438458101631253	0	0.945134334029782	0.0544272078685867	0.000438458101631253	0	0.945134334029782	0.0544272078685867	0.000438458101631253	0	1.11624585997382	0.000108666641785511	high	high	78	0	1.21367260926866e-05	0
444	50	1_50	1_3	50_1	1_3__50_1	1	50	1	1	-0.945134334029782	0.00799148418009281	-0.945134334029782	0.00799148418009281	-0.945134334029782	0.00799148418009281	-0.945134334029782	0.00799148418009281	DKO	negative	Unknown	0	0	0	none	none	0.945134334029782	0.0544272078685867	0.000438458101631253	0	0.945134334029782	0.0544272078685867	0.000438458101631253	0	0.945134334029782	0.0544272078685867	0.000438458101631253	0	0.945134334029782	0.0544272078685867	0.000438458101631253	0	1.11624585997382	0.000108666641785511	high	high	87	0	1.34827103878288e-05	0
445	51	1_51	1_1	51_2	1_1__51_2	1	51	1	1	-0.945134334029782	0.012911456625443	-0.945134334029782	0.012911456625443	-0.945134334029782	0.012911456625443	-0.945134334029782	0.012911456625443	DKO	negative	Unknown	0	0	0	none	none	0.945134334029782	0.0541572703038174	0.00070839566640051	0	0.945134334029782	0.0541572703038174	0.00070839566640051	0	0.945134334029782	0.0541572703038174	0.00070839566640051	0	0.945134334029782	0.0541572703038174	0.00070839566640051	0	0.880282986354469	8.56956333529463e-05	high	high	65	0	9.99442301066497e-06	0
446	51	1_51	1_2	51_2	1_2__51_2	1	51	1	1	-0.945134334029782	0.012911456625443	-0.945134334029782	0.012911456625443	-0.945134334029782	0.012911456625443	-0.945134334029782	0.012911456625443	DKO	negative	Unknown	0	0	0	none	none	0.945134334029782	0.0541572703038174	0.00070839566640051	0	0.945134334029782	0.0541572703038174	0.00070839566640051	0	0.945134334029782	0.0541572703038174	0.00070839566640051	0	0.945134334029782	0.0541572703038174	0.00070839566640051	0	0.880282986354469	8.56956333529463e-05	high	high	61	0	9.43994880415304e-06	0
447	51	1_51	1_3	51_2	1_3__51_2	1	51	1	1	-0.945134334029782	0.012911456625443	-0.945134334029782	0.012911456625443	-0.945134334029782	0.012911456625443	-0.945134334029782	0.012911456625443	DKO	negative	Unknown	0	0	0	none	none	0.945134334029782	0.0541572703038174	0.00070839566640051	0	0.945134334029782	0.0541572703038174	0.00070839566640051	0	0.945134334029782	0.0541572703038174	0.00070839566640051	0	0.945134334029782	0.0541572703038174	0.00070839566640051	0	0.880282986354469	8.56956333529463e-05	high	high	59	0	9.08692795502235e-06	0
448	51	1_51	1_1	51_3	1_1__51_3	1	51	1	1	-0.945134334029782	0.012911456625443	-0.945134334029782	0.012911456625443	-0.945134334029782	0.012911456625443	-0.945134334029782	0.012911456625443	DKO	negative	Unknown	0	0	0	none	none	0.945134334029782	0.0541572703038174	0.00070839566640051	0	0.945134334029782	0.0541572703038174	0.00070839566640051	0	0.945134334029782	0.0541572703038174	0.00070839566640051	0	0.945134334029782	0.0541572703038174	0.00070839566640051	0	0.880282986354469	8.56956333529463e-05	high	high	75	0	1.16650265657345e-05	0
449	51	1_51	1_2	51_3	1_2__51_3	1	51	1	1	-0.945134334029782	0.012911456625443	-0.945134334029782	0.012911456625443	-0.945134334029782	0.012911456625443	-0.945134334029782	0.012911456625443	DKO	negative	Unknown	0	0	0	none	none	0.945134334029782	0.0541572703038174	0.00070839566640051	0	0.945134334029782	0.0541572703038174	0.00070839566640051	0	0.945134334029782	0.0541572703038174	0.00070839566640051	0	0.945134334029782	0.0541572703038174	0.00070839566640051	0	0.880282986354469	8.56956333529463e-05	high	high	56	0	8.61436511019024e-06	0
450	51	1_51	1_3	51_3	1_3__51_3	1	51	1	1	-0.945134334029782	0.012911456625443	-0.945134334029782	0.012911456625443	-0.945134334029782	0.012911456625443	-0.945134334029782	0.012911456625443	DKO	negative	Unknown	0	0	0	none	none	0.945134334029782	0.0541572703038174	0.00070839566640051	0	0.945134334029782	0.0541572703038174	0.00070839566640051	0	0.945134334029782	0.0541572703038174	0.00070839566640051	0	0.945134334029782	0.0541572703038174	0.00070839566640051	0	0.880282986354469	8.56956333529463e-05	high	high	64	0	9.82721799544185e-06	0
451	51	1_51	1_1	51_1	1_1__51_1	1	51	1	1	-0.945134334029782	0.012911456625443	-0.945134334029782	0.012911456625443	-0.945134334029782	0.012911456625443	-0.945134334029782	0.012911456625443	DKO	negative	Unknown	0	0	0	none	none	0.945134334029782	0.0541572703038174	0.00070839566640051	0	0.945134334029782	0.0541572703038174	0.00070839566640051	0	0.945134334029782	0.0541572703038174	0.00070839566640051	0	0.945134334029782	0.0541572703038174	0.00070839566640051	0	0.880282986354469	8.56956333529463e-05	high	high	61	0	9.50830249080869e-06	0
452	51	1_51	1_2	51_1	1_2__51_1	1	51	1	1	-0.945134334029782	0.012911456625443	-0.945134334029782	0.012911456625443	-0.945134334029782	0.012911456625443	-0.945134334029782	0.012911456625443	DKO	negative	Unknown	0	0	0	none	none	0.945134334029782	0.0541572703038174	0.00070839566640051	0	0.945134334029782	0.0541572703038174	0.00070839566640051	0	0.945134334029782	0.0541572703038174	0.00070839566640051	0	0.945134334029782	0.0541572703038174	0.00070839566640051	0	0.880282986354469	8.56956333529463e-05	high	high	61	0	9.44081365475124e-06	0
453	51	1_51	1_3	51_1	1_3__51_1	1	51	1	1	-0.945134334029782	0.012911456625443	-0.945134334029782	0.012911456625443	-0.945134334029782	0.012911456625443	-0.945134334029782	0.012911456625443	DKO	negative	Unknown	0	0	0	none	none	0.945134334029782	0.0541572703038174	0.00070839566640051	0	0.945134334029782	0.0541572703038174	0.00070839566640051	0	0.945134334029782	0.0541572703038174	0.00070839566640051	0	0.945134334029782	0.0541572703038174	0.00070839566640051	0	0.880282986354469	8.56956333529463e-05	high	high	59	0	9.07343376454111e-06	0
454	52	1_52	1_1	52_2	1_1__52_2	1	52	1	1	-0.945134334029782	-0.00664787384448573	-0.945134334029782	-0.00664787384448573	-0.945134334029782	-0.00664787384448573	-0.945134334029782	-0.00664787384448573	DKO	negative	Unknown	0	0	0	none	none	0.945499074055546	0.0545009259444542	0	0	0.945499074055546	0.0545009259444542	0	0	0.945499074055546	0.0545009259444542	0	0	0.945499074055546	0.0545009259444542	0	0	1.61169298087319	0.000156898466637875	high	high	114	0	1.76670027618812e-05	0
455	52	1_52	1_2	52_2	1_2__52_2	1	52	1	1	-0.945134334029782	-0.00664787384448573	-0.945134334029782	-0.00664787384448573	-0.945134334029782	-0.00664787384448573	-0.945134334029782	-0.00664787384448573	DKO	negative	Unknown	0	0	0	none	none	0.945499074055546	0.0545009259444542	0	0	0.945499074055546	0.0545009259444542	0	0	0.945499074055546	0.0545009259444542	0	0	0.945499074055546	0.0545009259444542	0	0	1.61169298087319	0.000156898466637875	high	high	126	0	1.94401872750212e-05	0
456	52	1_52	1_3	52_2	1_3__52_2	1	52	1	1	-0.945134334029782	-0.00664787384448573	-0.945134334029782	-0.00664787384448573	-0.945134334029782	-0.00664787384448573	-0.945134334029782	-0.00664787384448573	DKO	negative	Unknown	0	0	0	none	none	0.945499074055546	0.0545009259444542	0	0	0.945499074055546	0.0545009259444542	0	0	0.945499074055546	0.0545009259444542	0	0	0.945499074055546	0.0545009259444542	0	0	1.61169298087319	0.000156898466637875	high	high	94	0	1.45081643899705e-05	0
457	52	1_52	1_1	52_3	1_1__52_3	1	52	1	1	-0.945134334029782	-0.00664787384448573	-0.945134334029782	-0.00664787384448573	-0.945134334029782	-0.00664787384448573	-0.945134334029782	-0.00664787384448573	DKO	negative	Unknown	0	0	0	none	none	0.945499074055546	0.0545009259444542	0	0	0.945499074055546	0.0545009259444542	0	0	0.945499074055546	0.0545009259444542	0	0	0.945499074055546	0.0545009259444542	0	0	1.61169298087319	0.000156898466637875	high	high	115	0	1.77408091694118e-05	0
458	52	1_52	1_2	52_3	1_2__52_3	1	52	1	1	-0.945134334029782	-0.00664787384448573	-0.945134334029782	-0.00664787384448573	-0.945134334029782	-0.00664787384448573	-0.945134334029782	-0.00664787384448573	DKO	negative	Unknown	0	0	0	none	none	0.945499074055546	0.0545009259444542	0	0	0.945499074055546	0.0545009259444542	0	0	0.945499074055546	0.0545009259444542	0	0	0.945499074055546	0.0545009259444542	0	0	1.61169298087319	0.000156898466637875	high	high	111	0	1.72419165681911e-05	0
459	52	1_52	1_3	52_3	1_3__52_3	1	52	1	1	-0.945134334029782	-0.00664787384448573	-0.945134334029782	-0.00664787384448573	-0.945134334029782	-0.00664787384448573	-0.945134334029782	-0.00664787384448573	DKO	negative	Unknown	0	0	0	none	none	0.945499074055546	0.0545009259444542	0	0	0.945499074055546	0.0545009259444542	0	0	0.945499074055546	0.0545009259444542	0	0	0.945499074055546	0.0545009259444542	0	0	1.61169298087319	0.000156898466637875	high	high	117	0	1.81478079854736e-05	0
460	52	1_52	1_1	52_1	1_1__52_1	1	52	1	1	-0.945134334029782	-0.00664787384448573	-0.945134334029782	-0.00664787384448573	-0.945134334029782	-0.00664787384448573	-0.945134334029782	-0.00664787384448573	DKO	negative	Unknown	0	0	0	none	none	0.945499074055546	0.0545009259444542	0	0	0.945499074055546	0.0545009259444542	0	0	0.945499074055546	0.0545009259444542	0	0	0.945499074055546	0.0545009259444542	0	0	1.61169298087319	0.000156898466637875	high	high	106	0	1.63482697400958e-05	0
461	52	1_52	1_2	52_1	1_2__52_1	1	52	1	1	-0.945134334029782	-0.00664787384448573	-0.945134334029782	-0.00664787384448573	-0.945134334029782	-0.00664787384448573	-0.945134334029782	-0.00664787384448573	DKO	negative	Unknown	0	0	0	none	none	0.945499074055546	0.0545009259444542	0	0	0.945499074055546	0.0545009259444542	0	0	0.945499074055546	0.0545009259444542	0	0	0.945499074055546	0.0545009259444542	0	0	1.61169298087319	0.000156898466637875	high	high	123	0	1.90725964685021e-05	0
462	52	1_52	1_3	52_1	1_3__52_1	1	52	1	1	-0.945134334029782	-0.00664787384448573	-0.945134334029782	-0.00664787384448573	-0.945134334029782	-0.00664787384448573	-0.945134334029782	-0.00664787384448573	DKO	negative	Unknown	0	0	0	none	none	0.945499074055546	0.0545009259444542	0	0	0.945499074055546	0.0545009259444542	0	0	0.945499074055546	0.0545009259444542	0	0	0.945499074055546	0.0545009259444542	0	0	1.61169298087319	0.000156898466637875	high	high	119	0	1.84798846095551e-05	0
463	53	1_53	1_1	53_2	1_1__53_2	1	53	1	1	-0.945134334029782	-0.0107492071343586	-0.945134334029782	-0.0107492071343586	-0.945134334029782	-0.0107492071343586	-0.945134334029782	-0.0107492071343586	DKO	negative	Unknown	0	0	0	none	none	0.94572409643786	0.0542759035621395	0	0	0.94572409643786	0.0542759035621395	0	0	0.94572409643786	0.0542759035621395	0	0	0.94572409643786	0.0542759035621395	0	0	0.763399653768019	7.4317029688368e-05	high	high	56	0	8.62511195986223e-06	0
464	53	1_53	1_2	53_2	1_2__53_2	1	53	1	1	-0.945134334029782	-0.0107492071343586	-0.945134334029782	-0.0107492071343586	-0.945134334029782	-0.0107492071343586	-0.945134334029782	-0.0107492071343586	DKO	negative	Unknown	0	0	0	none	none	0.94572409643786	0.0542759035621395	0	0	0.94572409643786	0.0542759035621395	0	0	0.94572409643786	0.0542759035621395	0	0	0.94572409643786	0.0542759035621395	0	0	0.763399653768019	7.4317029688368e-05	high	high	46	0	7.05050492455039e-06	0
465	53	1_53	1_3	53_2	1_3__53_2	1	53	1	1	-0.945134334029782	-0.0107492071343586	-0.945134334029782	-0.0107492071343586	-0.945134334029782	-0.0107492071343586	-0.945134334029782	-0.0107492071343586	DKO	negative	Unknown	0	0	0	none	none	0.94572409643786	0.0542759035621395	0	0	0.94572409643786	0.0542759035621395	0	0	0.94572409643786	0.0542759035621395	0	0	0.94572409643786	0.0542759035621395	0	0	0.763399653768019	7.4317029688368e-05	high	high	59	0	9.13116443087027e-06	0
466	53	1_53	1_1	53_3	1_1__53_3	1	53	1	1	-0.945134334029782	-0.0107492071343586	-0.945134334029782	-0.0107492071343586	-0.945134334029782	-0.0107492071343586	-0.945134334029782	-0.0107492071343586	DKO	negative	Unknown	0	0	0	none	none	0.94572409643786	0.0542759035621395	0	0	0.94572409643786	0.0542759035621395	0	0	0.94572409643786	0.0542759035621395	0	0	0.94572409643786	0.0542759035621395	0	0	0.763399653768019	7.4317029688368e-05	high	high	61	0	9.43905077012919e-06	0
467	53	1_53	1_2	53_3	1_2__53_3	1	53	1	1	-0.945134334029782	-0.0107492071343586	-0.945134334029782	-0.0107492071343586	-0.945134334029782	-0.0107492071343586	-0.945134334029782	-0.0107492071343586	DKO	negative	Unknown	0	0	0	none	none	0.94572409643786	0.0542759035621395	0	0	0.94572409643786	0.0542759035621395	0	0	0.94572409643786	0.0542759035621395	0	0	0.94572409643786	0.0542759035621395	0	0	0.763399653768019	7.4317029688368e-05	high	high	57	0	8.84687688141582e-06	0
468	53	1_53	1_3	53_3	1_3__53_3	1	53	1	1	-0.945134334029782	-0.0107492071343586	-0.945134334029782	-0.0107492071343586	-0.945134334029782	-0.0107492071343586	-0.945134334029782	-0.0107492071343586	DKO	negative	Unknown	0	0	0	none	none	0.94572409643786	0.0542759035621395	0	0	0.94572409643786	0.0542759035621395	0	0	0.94572409643786	0.0542759035621395	0	0	0.94572409643786	0.0542759035621395	0	0	0.763399653768019	7.4317029688368e-05	high	high	45	0	6.95429815247817e-06	0
469	53	1_53	1_1	53_1	1_1__53_1	1	53	1	1	-0.945134334029782	-0.0107492071343586	-0.945134334029782	-0.0107492071343586	-0.945134334029782	-0.0107492071343586	-0.945134334029782	-0.0107492071343586	DKO	negative	Unknown	0	0	0	none	none	0.94572409643786	0.0542759035621395	0	0	0.94572409643786	0.0542759035621395	0	0	0.94572409643786	0.0542759035621395	0	0	0.94572409643786	0.0542759035621395	0	0	0.763399653768019	7.4317029688368e-05	high	high	55	0	8.53852527551388e-06	0
470	53	1_53	1_2	53_1	1_2__53_1	1	53	1	1	-0.945134334029782	-0.0107492071343586	-0.945134334029782	-0.0107492071343586	-0.945134334029782	-0.0107492071343586	-0.945134334029782	-0.0107492071343586	DKO	negative	Unknown	0	0	0	none	none	0.94572409643786	0.0542759035621395	0	0	0.94572409643786	0.0542759035621395	0	0	0.94572409643786	0.0542759035621395	0	0	0.94572409643786	0.0542759035621395	0	0	0.763399653768019	7.4317029688368e-05	high	high	56	0	8.70835252433275e-06	0
471	53	1_53	1_3	53_1	1_3__53_1	1	53	1	1	-0.945134334029782	-0.0107492071343586	-0.945134334029782	-0.0107492071343586	-0.945134334029782	-0.0107492071343586	-0.945134334029782	-0.0107492071343586	DKO	negative	Unknown	0	0	0	none	none	0.94572409643786	0.0542759035621395	0	0	0.94572409643786	0.0542759035621395	0	0	0.94572409643786	0.0542759035621395	0	0	0.94572409643786	0.0542759035621395	0	0	0.763399653768019	7.4317029688368e-05	high	high	51	0	7.85118966825017e-06	0
472	54	1_54	1_1	54_2	1_1__54_2	1	54	1	1	-0.945134334029782	-0.00319853351684287	-0.945134334029782	-0.00319853351684287	-0.945134334029782	-0.00319853351684287	-0.945134334029782	-0.00319853351684287	DKO	negative	Unknown	0	0	0	none	none	0.945309823701312	0.0546901762986883	0	0	0.945309823701312	0.0546901762986883	0	0	0.945309823701312	0.0546901762986883	0	0	0.945309823701312	0.0546901762986883	0	0	2.36973084478903	0.000230693525568646	high	high	147	0	2.26711298042986e-05	0
473	54	1_54	1_2	54_2	1_2__54_2	1	54	1	1	-0.945134334029782	-0.00319853351684287	-0.945134334029782	-0.00319853351684287	-0.945134334029782	-0.00319853351684287	-0.945134334029782	-0.00319853351684287	DKO	negative	Unknown	0	0	0	none	none	0.945309823701312	0.0546901762986883	0	0	0.945309823701312	0.0546901762986883	0	0	0.945309823701312	0.0546901762986883	0	0	0.945309823701312	0.0546901762986883	0	0	2.36973084478903	0.000230693525568646	high	high	189	0	2.92160586955837e-05	0
474	54	1_54	1_3	54_2	1_3__54_2	1	54	1	1	-0.945134334029782	-0.00319853351684287	-0.945134334029782	-0.00319853351684287	-0.945134334029782	-0.00319853351684287	-0.945134334029782	-0.00319853351684287	DKO	negative	Unknown	0	0	0	none	none	0.945309823701312	0.0546901762986883	0	0	0.945309823701312	0.0546901762986883	0	0	0.945309823701312	0.0546901762986883	0	0	0.945309823701312	0.0546901762986883	0	0	2.36973084478903	0.000230693525568646	high	high	162	0	2.50732605515025e-05	0
475	54	1_54	1_1	54_3	1_1__54_3	1	54	1	1	-0.945134334029782	-0.00319853351684287	-0.945134334029782	-0.00319853351684287	-0.945134334029782	-0.00319853351684287	-0.945134334029782	-0.00319853351684287	DKO	negative	Unknown	0	0	0	none	none	0.945309823701312	0.0546901762986883	0	0	0.945309823701312	0.0546901762986883	0	0	0.945309823701312	0.0546901762986883	0	0	0.945309823701312	0.0546901762986883	0	0	2.36973084478903	0.000230693525568646	high	high	169	0	2.6143394313125e-05	0
476	54	1_54	1_2	54_3	1_2__54_3	1	54	1	1	-0.945134334029782	-0.00319853351684287	-0.945134334029782	-0.00319853351684287	-0.945134334029782	-0.00319853351684287	-0.945134334029782	-0.00319853351684287	DKO	negative	Unknown	0	0	0	none	none	0.945309823701312	0.0546901762986883	0	0	0.945309823701312	0.0546901762986883	0	0	0.945309823701312	0.0546901762986883	0	0	0.945309823701312	0.0546901762986883	0	0	2.36973084478903	0.000230693525568646	high	high	156	0	2.42137671500534e-05	0
477	54	1_54	1_3	54_3	1_3__54_3	1	54	1	1	-0.945134334029782	-0.00319853351684287	-0.945134334029782	-0.00319853351684287	-0.945134334029782	-0.00319853351684287	-0.945134334029782	-0.00319853351684287	DKO	negative	Unknown	0	0	0	none	none	0.945309823701312	0.0546901762986883	0	0	0.945309823701312	0.0546901762986883	0	0	0.945309823701312	0.0546901762986883	0	0	0.945309823701312	0.0546901762986883	0	0	2.36973084478903	0.000230693525568646	high	high	153	0	2.36933080488541e-05	0
478	54	1_54	1_1	54_1	1_1__54_1	1	54	1	1	-0.945134334029782	-0.00319853351684287	-0.945134334029782	-0.00319853351684287	-0.945134334029782	-0.00319853351684287	-0.945134334029782	-0.00319853351684287	DKO	negative	Unknown	0	0	0	none	none	0.945309823701312	0.0546901762986883	0	0	0.945309823701312	0.0546901762986883	0	0	0.945309823701312	0.0546901762986883	0	0	0.945309823701312	0.0546901762986883	0	0	2.36973084478903	0.000230693525568646	high	high	175	0	2.70454759832559e-05	0
479	54	1_54	1_2	54_1	1_2__54_1	1	54	1	1	-0.945134334029782	-0.00319853351684287	-0.945134334029782	-0.00319853351684287	-0.945134334029782	-0.00319853351684287	-0.945134334029782	-0.00319853351684287	DKO	negative	Unknown	0	0	0	none	none	0.945309823701312	0.0546901762986883	0	0	0.945309823701312	0.0546901762986883	0	0	0.945309823701312	0.0546901762986883	0	0	0.945309823701312	0.0546901762986883	0	0	2.36973084478903	0.000230693525568646	high	high	176	0	2.72279446849026e-05	0
480	54	1_54	1_3	54_1	1_3__54_1	1	54	1	1	-0.945134334029782	-0.00319853351684287	-0.945134334029782	-0.00319853351684287	-0.945134334029782	-0.00319853351684287	-0.945134334029782	-0.00319853351684287	DKO	negative	Unknown	0	0	0	none	none	0.945309823701312	0.0546901762986883	0	0	0.945309823701312	0.0546901762986883	0	0	0.945309823701312	0.0546901762986883	0	0	0.945309823701312	0.0546901762986883	0	0	2.36973084478903	0.000230693525568646	high	high	181	0	2.79795877361638e-05	0
481	55	1_55	1_1	55_2	1_1__55_2	1	55	1	1	-0.945134334029782	0.02255191472359	-0.945134334029782	0.02255191472359	-0.945134334029782	0.02255191472359	-0.945134334029782	0.02255191472359	DKO	negative	Unknown	0	0	0	none	none	0.945134334029782	0.0536283401500046	0.00123732582021333	0	0.945134334029782	0.0536283401500046	0.00123732582021333	0	0.945134334029782	0.0536283401500046	0.00123732582021333	0	0.945134334029782	0.0536283401500046	0.00123732582021333	0	0.861913819716607	8.39073932147194e-05	high	high	66	0	1.01477175478904e-05	0
482	55	1_55	1_2	55_2	1_2__55_2	1	55	1	1	-0.945134334029782	0.02255191472359	-0.945134334029782	0.02255191472359	-0.945134334029782	0.02255191472359	-0.945134334029782	0.02255191472359	DKO	negative	Unknown	0	0	0	none	none	0.945134334029782	0.0536283401500046	0.00123732582021333	0	0.945134334029782	0.0536283401500046	0.00123732582021333	0	0.945134334029782	0.0536283401500046	0.00123732582021333	0	0.945134334029782	0.0536283401500046	0.00123732582021333	0	0.861913819716607	8.39073932147194e-05	high	high	60	0	9.34862797361085e-06	0
483	55	1_55	1_3	55_2	1_3__55_2	1	55	1	1	-0.945134334029782	0.02255191472359	-0.945134334029782	0.02255191472359	-0.945134334029782	0.02255191472359	-0.945134334029782	0.02255191472359	DKO	negative	Unknown	0	0	0	none	none	0.945134334029782	0.0536283401500046	0.00123732582021333	0	0.945134334029782	0.0536283401500046	0.00123732582021333	0	0.945134334029782	0.0536283401500046	0.00123732582021333	0	0.945134334029782	0.0536283401500046	0.00123732582021333	0	0.861913819716607	8.39073932147194e-05	high	high	60	0	9.2887871466521e-06	0
484	55	1_55	1_1	55_3	1_1__55_3	1	55	1	1	-0.945134334029782	0.02255191472359	-0.945134334029782	0.02255191472359	-0.945134334029782	0.02255191472359	-0.945134334029782	0.02255191472359	DKO	negative	Unknown	0	0	0	none	none	0.945134334029782	0.0536283401500046	0.00123732582021333	0	0.945134334029782	0.0536283401500046	0.00123732582021333	0	0.945134334029782	0.0536283401500046	0.00123732582021333	0	0.945134334029782	0.0536283401500046	0.00123732582021333	0	0.861913819716607	8.39073932147194e-05	high	high	58	0	9.04563073370637e-06	0
485	55	1_55	1_2	55_3	1_2__55_3	1	55	1	1	-0.945134334029782	0.02255191472359	-0.945134334029782	0.02255191472359	-0.945134334029782	0.02255191472359	-0.945134334029782	0.02255191472359	DKO	negative	Unknown	0	0	0	none	none	0.945134334029782	0.0536283401500046	0.00123732582021333	0	0.945134334029782	0.0536283401500046	0.00123732582021333	0	0.945134334029782	0.0536283401500046	0.00123732582021333	0	0.945134334029782	0.0536283401500046	0.00123732582021333	0	0.861913819716607	8.39073932147194e-05	high	high	58	0	9.01957506695148e-06	0
486	55	1_55	1_3	55_3	1_3__55_3	1	55	1	1	-0.945134334029782	0.02255191472359	-0.945134334029782	0.02255191472359	-0.945134334029782	0.02255191472359	-0.945134334029782	0.02255191472359	DKO	negative	Unknown	0	0	0	none	none	0.945134334029782	0.0536283401500046	0.00123732582021333	0	0.945134334029782	0.0536283401500046	0.00123732582021333	0	0.945134334029782	0.0536283401500046	0.00123732582021333	0	0.945134334029782	0.0536283401500046	0.00123732582021333	0	0.861913819716607	8.39073932147194e-05	high	high	60	0	9.26408235141594e-06	0
487	55	1_55	1_1	55_1	1_1__55_1	1	55	1	1	-0.945134334029782	0.02255191472359	-0.945134334029782	0.02255191472359	-0.945134334029782	0.02255191472359	-0.945134334029782	0.02255191472359	DKO	negative	Unknown	0	0	0	none	none	0.945134334029782	0.0536283401500046	0.00123732582021333	0	0.945134334029782	0.0536283401500046	0.00123732582021333	0	0.945134334029782	0.0536283401500046	0.00123732582021333	0	0.945134334029782	0.0536283401500046	0.00123732582021333	0	0.861913819716607	8.39073932147194e-05	high	high	63	0	9.73077918662493e-06	0
488	55	1_55	1_2	55_1	1_2__55_1	1	55	1	1	-0.945134334029782	0.02255191472359	-0.945134334029782	0.02255191472359	-0.945134334029782	0.02255191472359	-0.945134334029782	0.02255191472359	DKO	negative	Unknown	0	0	0	none	none	0.945134334029782	0.0536283401500046	0.00123732582021333	0	0.945134334029782	0.0536283401500046	0.00123732582021333	0	0.945134334029782	0.0536283401500046	0.00123732582021333	0	0.945134334029782	0.0536283401500046	0.00123732582021333	0	0.861913819716607	8.39073932147194e-05	high	high	68	0	1.04581095961231e-05	0
489	55	1_55	1_3	55_1	1_3__55_1	1	55	1	1	-0.945134334029782	0.02255191472359	-0.945134334029782	0.02255191472359	-0.945134334029782	0.02255191472359	-0.945134334029782	0.02255191472359	DKO	negative	Unknown	0	0	0	none	none	0.945134334029782	0.0536283401500046	0.00123732582021333	0	0.945134334029782	0.0536283401500046	0.00123732582021333	0	0.945134334029782	0.0536283401500046	0.00123732582021333	0	0.945134334029782	0.0536283401500046	0.00123732582021333	0	0.861913819716607	8.39073932147194e-05	high	high	55	0	8.53898492889999e-06	0
490	56	1_56	1_1	56_2	1_1__56_2	1	56	1	1	-0.945134334029782	0.00631856338586658	-0.945134334029782	0.00631856338586658	-0.945134334029782	0.00631856338586658	-0.945134334029782	0.00631856338586658	DKO	negative	Unknown	0	0	0	none	none	0.945134334029782	0.0545189937820773	0.000346672188140605	0	0.945134334029782	0.0545189937820773	0.000346672188140605	0	0.945134334029782	0.0545189937820773	0.000346672188140605	0	0.945134334029782	0.0545189937820773	0.000346672188140605	0	1.06405167179911	0.000103585532548698	high	high	74	0	1.15281417715708e-05	0
491	56	1_56	1_2	56_2	1_2__56_2	1	56	1	1	-0.945134334029782	0.00631856338586658	-0.945134334029782	0.00631856338586658	-0.945134334029782	0.00631856338586658	-0.945134334029782	0.00631856338586658	DKO	negative	Unknown	0	0	0	none	none	0.945134334029782	0.0545189937820773	0.000346672188140605	0	0.945134334029782	0.0545189937820773	0.000346672188140605	0	0.945134334029782	0.0545189937820773	0.000346672188140605	0	0.945134334029782	0.0545189937820773	0.000346672188140605	0	1.06405167179911	0.000103585532548698	high	high	82	0	1.26599981426982e-05	0
492	56	1_56	1_3	56_2	1_3__56_2	1	56	1	1	-0.945134334029782	0.00631856338586658	-0.945134334029782	0.00631856338586658	-0.945134334029782	0.00631856338586658	-0.945134334029782	0.00631856338586658	DKO	negative	Unknown	0	0	0	none	none	0.945134334029782	0.0545189937820773	0.000346672188140605	0	0.945134334029782	0.0545189937820773	0.000346672188140605	0	0.945134334029782	0.0545189937820773	0.000346672188140605	0	0.945134334029782	0.0545189937820773	0.000346672188140605	0	1.06405167179911	0.000103585532548698	high	high	76	0	1.17499498526584e-05	0
493	56	1_56	1_1	56_3	1_1__56_3	1	56	1	1	-0.945134334029782	0.00631856338586658	-0.945134334029782	0.00631856338586658	-0.945134334029782	0.00631856338586658	-0.945134334029782	0.00631856338586658	DKO	negative	Unknown	0	0	0	none	none	0.945134334029782	0.0545189937820773	0.000346672188140605	0	0.945134334029782	0.0545189937820773	0.000346672188140605	0	0.945134334029782	0.0545189937820773	0.000346672188140605	0	0.945134334029782	0.0545189937820773	0.000346672188140605	0	1.06405167179911	0.000103585532548698	high	high	76	0	1.17504570148414e-05	0
494	56	1_56	1_2	56_3	1_2__56_3	1	56	1	1	-0.945134334029782	0.00631856338586658	-0.945134334029782	0.00631856338586658	-0.945134334029782	0.00631856338586658	-0.945134334029782	0.00631856338586658	DKO	negative	Unknown	0	0	0	none	none	0.945134334029782	0.0545189937820773	0.000346672188140605	0	0.945134334029782	0.0545189937820773	0.000346672188140605	0	0.945134334029782	0.0545189937820773	0.000346672188140605	0	0.945134334029782	0.0545189937820773	0.000346672188140605	0	1.06405167179911	0.000103585532548698	high	high	76	0	1.16973353075685e-05	0
495	56	1_56	1_3	56_3	1_3__56_3	1	56	1	1	-0.945134334029782	0.00631856338586658	-0.945134334029782	0.00631856338586658	-0.945134334029782	0.00631856338586658	-0.945134334029782	0.00631856338586658	DKO	negative	Unknown	0	0	0	none	none	0.945134334029782	0.0545189937820773	0.000346672188140605	0	0.945134334029782	0.0545189937820773	0.000346672188140605	0	0.945134334029782	0.0545189937820773	0.000346672188140605	0	0.945134334029782	0.0545189937820773	0.000346672188140605	0	1.06405167179911	0.000103585532548698	high	high	76	0	1.17231009404384e-05	0
496	56	1_56	1_1	56_1	1_1__56_1	1	56	1	1	-0.945134334029782	0.00631856338586658	-0.945134334029782	0.00631856338586658	-0.945134334029782	0.00631856338586658	-0.945134334029782	0.00631856338586658	DKO	negative	Unknown	0	0	0	none	none	0.945134334029782	0.0545189937820773	0.000346672188140605	0	0.945134334029782	0.0545189937820773	0.000346672188140605	0	0.945134334029782	0.0545189937820773	0.000346672188140605	0	0.945134334029782	0.0545189937820773	0.000346672188140605	0	1.06405167179911	0.000103585532548698	high	high	81	0	1.24669253361896e-05	0
497	56	1_56	1_2	56_1	1_2__56_1	1	56	1	1	-0.945134334029782	0.00631856338586658	-0.945134334029782	0.00631856338586658	-0.945134334029782	0.00631856338586658	-0.945134334029782	0.00631856338586658	DKO	negative	Unknown	0	0	0	none	none	0.945134334029782	0.0545189937820773	0.000346672188140605	0	0.945134334029782	0.0545189937820773	0.000346672188140605	0	0.945134334029782	0.0545189937820773	0.000346672188140605	0	0.945134334029782	0.0545189937820773	0.000346672188140605	0	1.06405167179911	0.000103585532548698	high	high	67	0	1.03544807744359e-05	0
498	56	1_56	1_3	56_1	1_3__56_1	1	56	1	1	-0.945134334029782	0.00631856338586658	-0.945134334029782	0.00631856338586658	-0.945134334029782	0.00631856338586658	-0.945134334029782	0.00631856338586658	DKO	negative	Unknown	0	0	0	none	none	0.945134334029782	0.0545189937820773	0.000346672188140605	0	0.945134334029782	0.0545189937820773	0.000346672188140605	0	0.945134334029782	0.0545189937820773	0.000346672188140605	0	0.945134334029782	0.0545189937820773	0.000346672188140605	0	1.06405167179911	0.000103585532548698	high	high	70	0	1.08092997598147e-05	0
499	57	1_57	1_1	57_2	1_1__57_2	1	57	1	1	-0.945134334029782	0.0130528806126676	-0.945134334029782	0.0130528806126676	-0.945134334029782	0.0130528806126676	-0.945134334029782	0.0130528806126676	DKO	negative	Unknown	0	0	0	none	none	0.945134334029782	0.0541495109825742	0.000716154987643757	0	0.945134334029782	0.0541495109825742	0.000716154987643757	0	0.945134334029782	0.0541495109825742	0.000716154987643757	0	0.945134334029782	0.0541495109825742	0.000716154987643757	0	1.33481127073789	0.000129944005536503	high	high	104	0	1.61444520217219e-05	0
500	57	1_57	1_2	57_2	1_2__57_2	1	57	1	1	-0.945134334029782	0.0130528806126676	-0.945134334029782	0.0130528806126676	-0.945134334029782	0.0130528806126676	-0.945134334029782	0.0130528806126676	DKO	negative	Unknown	0	0	0	none	none	0.945134334029782	0.0541495109825742	0.000716154987643757	0	0.945134334029782	0.0541495109825742	0.000716154987643757	0	0.945134334029782	0.0541495109825742	0.000716154987643757	0	0.945134334029782	0.0541495109825742	0.000716154987643757	0	1.33481127073789	0.000129944005536503	high	high	81	0	1.25951584515597e-05	0
501	57	1_57	1_3	57_2	1_3__57_2	1	57	1	1	-0.945134334029782	0.0130528806126676	-0.945134334029782	0.0130528806126676	-0.945134334029782	0.0130528806126676	-0.945134334029782	0.0130528806126676	DKO	negative	Unknown	0	0	0	none	none	0.945134334029782	0.0541495109825742	0.000716154987643757	0	0.945134334029782	0.0541495109825742	0.000716154987643757	0	0.945134334029782	0.0541495109825742	0.000716154987643757	0	0.945134334029782	0.0541495109825742	0.000716154987643757	0	1.33481127073789	0.000129944005536503	high	high	101	0	1.56020633107227e-05	0
502	57	1_57	1_1	57_3	1_1__57_3	1	57	1	1	-0.945134334029782	0.0130528806126676	-0.945134334029782	0.0130528806126676	-0.945134334029782	0.0130528806126676	-0.945134334029782	0.0130528806126676	DKO	negative	Unknown	0	0	0	none	none	0.945134334029782	0.0541495109825742	0.000716154987643757	0	0.945134334029782	0.0541495109825742	0.000716154987643757	0	0.945134334029782	0.0541495109825742	0.000716154987643757	0	0.945134334029782	0.0541495109825742	0.000716154987643757	0	1.33481127073789	0.000129944005536503	high	high	87	0	1.34245085938124e-05	0
503	57	1_57	1_2	57_3	1_2__57_3	1	57	1	1	-0.945134334029782	0.0130528806126676	-0.945134334029782	0.0130528806126676	-0.945134334029782	0.0130528806126676	-0.945134334029782	0.0130528806126676	DKO	negative	Unknown	0	0	0	none	none	0.945134334029782	0.0541495109825742	0.000716154987643757	0	0.945134334029782	0.0541495109825742	0.000716154987643757	0	0.945134334029782	0.0541495109825742	0.000716154987643757	0	0.945134334029782	0.0541495109825742	0.000716154987643757	0	1.33481127073789	0.000129944005536503	high	high	103	0	1.59380562156104e-05	0
504	57	1_57	1_3	57_3	1_3__57_3	1	57	1	1	-0.945134334029782	0.0130528806126676	-0.945134334029782	0.0130528806126676	-0.945134334029782	0.0130528806126676	-0.945134334029782	0.0130528806126676	DKO	negative	Unknown	0	0	0	none	none	0.945134334029782	0.0541495109825742	0.000716154987643757	0	0.945134334029782	0.0541495109825742	0.000716154987643757	0	0.945134334029782	0.0541495109825742	0.000716154987643757	0	0.945134334029782	0.0541495109825742	0.000716154987643757	0	1.33481127073789	0.000129944005536503	high	high	98	0	1.50997512145063e-05	0
505	57	1_57	1_1	57_1	1_1__57_1	1	57	1	1	-0.945134334029782	0.0130528806126676	-0.945134334029782	0.0130528806126676	-0.945134334029782	0.0130528806126676	-0.945134334029782	0.0130528806126676	DKO	negative	Unknown	0	0	0	none	none	0.945134334029782	0.0541495109825742	0.000716154987643757	0	0.945134334029782	0.0541495109825742	0.000716154987643757	0	0.945134334029782	0.0541495109825742	0.000716154987643757	0	0.945134334029782	0.0541495109825742	0.000716154987643757	0	1.33481127073789	0.000129944005536503	high	high	94	0	1.44913014867672e-05	0
506	57	1_57	1_2	57_1	1_2__57_1	1	57	1	1	-0.945134334029782	0.0130528806126676	-0.945134334029782	0.0130528806126676	-0.945134334029782	0.0130528806126676	-0.945134334029782	0.0130528806126676	DKO	negative	Unknown	0	0	0	none	none	0.945134334029782	0.0541495109825742	0.000716154987643757	0	0.945134334029782	0.0541495109825742	0.000716154987643757	0	0.945134334029782	0.0541495109825742	0.000716154987643757	0	0.945134334029782	0.0541495109825742	0.000716154987643757	0	1.33481127073789	0.000129944005536503	high	high	81	0	1.25162596440897e-05	0
507	57	1_57	1_3	57_1	1_3__57_1	1	57	1	1	-0.945134334029782	0.0130528806126676	-0.945134334029782	0.0130528806126676	-0.945134334029782	0.0130528806126676	-0.945134334029782	0.0130528806126676	DKO	negative	Unknown	0	0	0	none	none	0.945134334029782	0.0541495109825742	0.000716154987643757	0	0.945134334029782	0.0541495109825742	0.000716154987643757	0	0.945134334029782	0.0541495109825742	0.000716154987643757	0	0.945134334029782	0.0541495109825742	0.000716154987643757	0	1.33481127073789	0.000129944005536503	high	high	101	0	1.55802986705435e-05	0
508	58	1_58	1_1	58_2	1_1__58_2	1	58	1	1	-0.945134334029782	0.00976448649307713	-0.945134334029782	0.00976448649307713	-0.945134334029782	0.00976448649307713	-0.945134334029782	0.00976448649307713	DKO	negative	Unknown	0	0	0	none	none	0.945134334029782	0.054329930915918	0.000535735054299874	0	0.945134334029782	0.054329930915918	0.000535735054299874	0	0.945134334029782	0.054329930915918	0.000535735054299874	0	0.945134334029782	0.054329930915918	0.000535735054299874	0	0.878634373375323	8.55351407209271e-05	high	high	71	0	1.10116697536151e-05	0
509	58	1_58	1_2	58_2	1_2__58_2	1	58	1	1	-0.945134334029782	0.00976448649307713	-0.945134334029782	0.00976448649307713	-0.945134334029782	0.00976448649307713	-0.945134334029782	0.00976448649307713	DKO	negative	Unknown	0	0	0	none	none	0.945134334029782	0.054329930915918	0.000535735054299874	0	0.945134334029782	0.054329930915918	0.000535735054299874	0	0.945134334029782	0.054329930915918	0.000535735054299874	0	0.945134334029782	0.054329930915918	0.000535735054299874	0	0.878634373375323	8.55351407209271e-05	high	high	59	0	9.11781953709823e-06	0
510	58	1_58	1_3	58_2	1_3__58_2	1	58	1	1	-0.945134334029782	0.00976448649307713	-0.945134334029782	0.00976448649307713	-0.945134334029782	0.00976448649307713	-0.945134334029782	0.00976448649307713	DKO	negative	Unknown	0	0	0	none	none	0.945134334029782	0.054329930915918	0.000535735054299874	0	0.945134334029782	0.054329930915918	0.000535735054299874	0	0.945134334029782	0.054329930915918	0.000535735054299874	0	0.945134334029782	0.054329930915918	0.000535735054299874	0	0.878634373375323	8.55351407209271e-05	high	high	71	0	1.09373643054944e-05	0
511	58	1_58	1_1	58_3	1_1__58_3	1	58	1	1	-0.945134334029782	0.00976448649307713	-0.945134334029782	0.00976448649307713	-0.945134334029782	0.00976448649307713	-0.945134334029782	0.00976448649307713	DKO	negative	Unknown	0	0	0	none	none	0.945134334029782	0.054329930915918	0.000535735054299874	0	0.945134334029782	0.054329930915918	0.000535735054299874	0	0.945134334029782	0.054329930915918	0.000535735054299874	0	0.945134334029782	0.054329930915918	0.000535735054299874	0	0.878634373375323	8.55351407209271e-05	high	high	59	0	9.19943918118535e-06	0
512	58	1_58	1_2	58_3	1_2__58_3	1	58	1	1	-0.945134334029782	0.00976448649307713	-0.945134334029782	0.00976448649307713	-0.945134334029782	0.00976448649307713	-0.945134334029782	0.00976448649307713	DKO	negative	Unknown	0	0	0	none	none	0.945134334029782	0.054329930915918	0.000535735054299874	0	0.945134334029782	0.054329930915918	0.000535735054299874	0	0.945134334029782	0.054329930915918	0.000535735054299874	0	0.945134334029782	0.054329930915918	0.000535735054299874	0	0.878634373375323	8.55351407209271e-05	high	high	59	0	9.12781488185726e-06	0
513	58	1_58	1_3	58_3	1_3__58_3	1	58	1	1	-0.945134334029782	0.00976448649307713	-0.945134334029782	0.00976448649307713	-0.945134334029782	0.00976448649307713	-0.945134334029782	0.00976448649307713	DKO	negative	Unknown	0	0	0	none	none	0.945134334029782	0.054329930915918	0.000535735054299874	0	0.945134334029782	0.054329930915918	0.000535735054299874	0	0.945134334029782	0.054329930915918	0.000535735054299874	0	0.945134334029782	0.054329930915918	0.000535735054299874	0	0.878634373375323	8.55351407209271e-05	high	high	63	0	9.81781376463157e-06	0
514	58	1_58	1_1	58_1	1_1__58_1	1	58	1	1	-0.945134334029782	0.00976448649307713	-0.945134334029782	0.00976448649307713	-0.945134334029782	0.00976448649307713	-0.945134334029782	0.00976448649307713	DKO	negative	Unknown	0	0	0	none	none	0.945134334029782	0.054329930915918	0.000535735054299874	0	0.945134334029782	0.054329930915918	0.000535735054299874	0	0.945134334029782	0.054329930915918	0.000535735054299874	0	0.945134334029782	0.054329930915918	0.000535735054299874	0	0.878634373375323	8.55351407209271e-05	high	high	58	0	8.96007936908923e-06	0
515	58	1_58	1_2	58_1	1_2__58_1	1	58	1	1	-0.945134334029782	0.00976448649307713	-0.945134334029782	0.00976448649307713	-0.945134334029782	0.00976448649307713	-0.945134334029782	0.00976448649307713	DKO	negative	Unknown	0	0	0	none	none	0.945134334029782	0.054329930915918	0.000535735054299874	0	0.945134334029782	0.054329930915918	0.000535735054299874	0	0.945134334029782	0.054329930915918	0.000535735054299874	0	0.945134334029782	0.054329930915918	0.000535735054299874	0	0.878634373375323	8.55351407209271e-05	high	high	67	0	1.03924906013502e-05	0
516	58	1_58	1_3	58_1	1_3__58_1	1	58	1	1	-0.945134334029782	0.00976448649307713	-0.945134334029782	0.00976448649307713	-0.945134334029782	0.00976448649307713	-0.945134334029782	0.00976448649307713	DKO	negative	Unknown	0	0	0	none	none	0.945134334029782	0.054329930915918	0.000535735054299874	0	0.945134334029782	0.054329930915918	0.000535735054299874	0	0.945134334029782	0.054329930915918	0.000535735054299874	0	0.945134334029782	0.054329930915918	0.000535735054299874	0	0.878634373375323	8.55351407209271e-05	high	high	51	0	7.92368710622624e-06	0
517	59	1_59	1_1	59_2	1_1__59_2	1	59	1	1	-0.945134334029782	0.00492681664181873	-0.945134334029782	0.00492681664181873	-0.945134334029782	0.00492681664181873	-0.945134334029782	0.00492681664181873	DKO	negative	Unknown	0	0	0	none	none	0.945134334029782	0.0545953528940514	0.000270313076166537	0	0.945134334029782	0.0545953528940514	0.000270313076166537	0	0.945134334029782	0.0545953528940514	0.000270313076166537	0	0.945134334029782	0.0545953528940514	0.000270313076166537	0	0.849501058524688	8.269900971931e-05	high	high	52	0	8.09144380307741e-06	0
518	59	1_59	1_2	59_2	1_2__59_2	1	59	1	1	-0.945134334029782	0.00492681664181873	-0.945134334029782	0.00492681664181873	-0.945134334029782	0.00492681664181873	-0.945134334029782	0.00492681664181873	DKO	negative	Unknown	0	0	0	none	none	0.945134334029782	0.0545953528940514	0.000270313076166537	0	0.945134334029782	0.0545953528940514	0.000270313076166537	0	0.945134334029782	0.0545953528940514	0.000270313076166537	0	0.945134334029782	0.0545953528940514	0.000270313076166537	0	0.849501058524688	8.269900971931e-05	high	high	60	0	9.25416816465104e-06	0
519	59	1_59	1_3	59_2	1_3__59_2	1	59	1	1	-0.945134334029782	0.00492681664181873	-0.945134334029782	0.00492681664181873	-0.945134334029782	0.00492681664181873	-0.945134334029782	0.00492681664181873	DKO	negative	Unknown	0	0	0	none	none	0.945134334029782	0.0545953528940514	0.000270313076166537	0	0.945134334029782	0.0545953528940514	0.000270313076166537	0	0.945134334029782	0.0545953528940514	0.000270313076166537	0	0.945134334029782	0.0545953528940514	0.000270313076166537	0	0.849501058524688	8.269900971931e-05	high	high	61	0	9.45337174724275e-06	0
520	59	1_59	1_1	59_3	1_1__59_3	1	59	1	1	-0.945134334029782	0.00492681664181873	-0.945134334029782	0.00492681664181873	-0.945134334029782	0.00492681664181873	-0.945134334029782	0.00492681664181873	DKO	negative	Unknown	0	0	0	none	none	0.945134334029782	0.0545953528940514	0.000270313076166537	0	0.945134334029782	0.0545953528940514	0.000270313076166537	0	0.945134334029782	0.0545953528940514	0.000270313076166537	0	0.945134334029782	0.0545953528940514	0.000270313076166537	0	0.849501058524688	8.269900971931e-05	high	high	70	0	1.08576435950298e-05	0
521	59	1_59	1_2	59_3	1_2__59_3	1	59	1	1	-0.945134334029782	0.00492681664181873	-0.945134334029782	0.00492681664181873	-0.945134334029782	0.00492681664181873	-0.945134334029782	0.00492681664181873	DKO	negative	Unknown	0	0	0	none	none	0.945134334029782	0.0545953528940514	0.000270313076166537	0	0.945134334029782	0.0545953528940514	0.000270313076166537	0	0.945134334029782	0.0545953528940514	0.000270313076166537	0	0.945134334029782	0.0545953528940514	0.000270313076166537	0	0.849501058524688	8.269900971931e-05	high	high	60	0	9.34420167133795e-06	0
522	59	1_59	1_3	59_3	1_3__59_3	1	59	1	1	-0.945134334029782	0.00492681664181873	-0.945134334029782	0.00492681664181873	-0.945134334029782	0.00492681664181873	-0.945134334029782	0.00492681664181873	DKO	negative	Unknown	0	0	0	none	none	0.945134334029782	0.0545953528940514	0.000270313076166537	0	0.945134334029782	0.0545953528940514	0.000270313076166537	0	0.945134334029782	0.0545953528940514	0.000270313076166537	0	0.945134334029782	0.0545953528940514	0.000270313076166537	0	0.849501058524688	8.269900971931e-05	high	high	49	0	7.6592944929618e-06	0
523	59	1_59	1_1	59_1	1_1__59_1	1	59	1	1	-0.945134334029782	0.00492681664181873	-0.945134334029782	0.00492681664181873	-0.945134334029782	0.00492681664181873	-0.945134334029782	0.00492681664181873	DKO	negative	Unknown	0	0	0	none	none	0.945134334029782	0.0545953528940514	0.000270313076166537	0	0.945134334029782	0.0545953528940514	0.000270313076166537	0	0.945134334029782	0.0545953528940514	0.000270313076166537	0	0.945134334029782	0.0545953528940514	0.000270313076166537	0	0.849501058524688	8.269900971931e-05	high	high	59	0	9.18288131192283e-06	0
524	59	1_59	1_2	59_1	1_2__59_1	1	59	1	1	-0.945134334029782	0.00492681664181873	-0.945134334029782	0.00492681664181873	-0.945134334029782	0.00492681664181873	-0.945134334029782	0.00492681664181873	DKO	negative	Unknown	0	0	0	none	none	0.945134334029782	0.0545953528940514	0.000270313076166537	0	0.945134334029782	0.0545953528940514	0.000270313076166537	0	0.945134334029782	0.0545953528940514	0.000270313076166537	0	0.945134334029782	0.0545953528940514	0.000270313076166537	0	0.849501058524688	8.269900971931e-05	high	high	64	0	9.90965796864519e-06	0
525	59	1_59	1_3	59_1	1_3__59_1	1	59	1	1	-0.945134334029782	0.00492681664181873	-0.945134334029782	0.00492681664181873	-0.945134334029782	0.00492681664181873	-0.945134334029782	0.00492681664181873	DKO	negative	Unknown	0	0	0	none	none	0.945134334029782	0.0545953528940514	0.000270313076166537	0	0.945134334029782	0.0545953528940514	0.000270313076166537	0	0.945134334029782	0.0545953528940514	0.000270313076166537	0	0.945134334029782	0.0545953528940514	0.000270313076166537	0	0.849501058524688	8.269900971931e-05	high	high	64	0	9.86778439863981e-06	0
526	60	1_60	1_1	60_2	1_1__60_2	1	60	1	1	-0.945134334029782	-0.0176249557174742	-0.945134334029782	-0.0176249557174742	-0.945134334029782	-0.0176249557174742	-0.945134334029782	-0.0176249557174742	DKO	negative	Unknown	0	0	0	none	none	0.946101338962917	0.0538986610370831	0	0	0.946101338962917	0.0538986610370831	0	0	0.946101338962917	0.0538986610370831	0	0	0.946101338962917	0.0538986610370831	0	0	0.889196130539489	8.65633287962772e-05	high	high	59	0	9.07213588949117e-06	0
527	60	1_60	1_2	60_2	1_2__60_2	1	60	1	1	-0.945134334029782	-0.0176249557174742	-0.945134334029782	-0.0176249557174742	-0.945134334029782	-0.0176249557174742	-0.945134334029782	-0.0176249557174742	DKO	negative	Unknown	0	0	0	none	none	0.946101338962917	0.0538986610370831	0	0	0.946101338962917	0.0538986610370831	0	0	0.946101338962917	0.0538986610370831	0	0	0.946101338962917	0.0538986610370831	0	0	0.889196130539489	8.65633287962772e-05	high	high	61	0	9.42723783865722e-06	0
528	60	1_60	1_3	60_2	1_3__60_2	1	60	1	1	-0.945134334029782	-0.0176249557174742	-0.945134334029782	-0.0176249557174742	-0.945134334029782	-0.0176249557174742	-0.945134334029782	-0.0176249557174742	DKO	negative	Unknown	0	0	0	none	none	0.946101338962917	0.0538986610370831	0	0	0.946101338962917	0.0538986610370831	0	0	0.946101338962917	0.0538986610370831	0	0	0.946101338962917	0.0538986610370831	0	0	0.889196130539489	8.65633287962772e-05	high	high	58	0	8.9425639508784e-06	0
529	60	1_60	1_1	60_3	1_1__60_3	1	60	1	1	-0.945134334029782	-0.0176249557174742	-0.945134334029782	-0.0176249557174742	-0.945134334029782	-0.0176249557174742	-0.945134334029782	-0.0176249557174742	DKO	negative	Unknown	0	0	0	none	none	0.946101338962917	0.0538986610370831	0	0	0.946101338962917	0.0538986610370831	0	0	0.946101338962917	0.0538986610370831	0	0	0.946101338962917	0.0538986610370831	0	0	0.889196130539489	8.65633287962772e-05	high	high	66	0	1.01492824679655e-05	0
530	60	1_60	1_2	60_3	1_2__60_3	1	60	1	1	-0.945134334029782	-0.0176249557174742	-0.945134334029782	-0.0176249557174742	-0.945134334029782	-0.0176249557174742	-0.945134334029782	-0.0176249557174742	DKO	negative	Unknown	0	0	0	none	none	0.946101338962917	0.0538986610370831	0	0	0.946101338962917	0.0538986610370831	0	0	0.946101338962917	0.0538986610370831	0	0	0.946101338962917	0.0538986610370831	0	0	0.889196130539489	8.65633287962772e-05	high	high	73	0	1.12834996883368e-05	0
531	60	1_60	1_3	60_3	1_3__60_3	1	60	1	1	-0.945134334029782	-0.0176249557174742	-0.945134334029782	-0.0176249557174742	-0.945134334029782	-0.0176249557174742	-0.945134334029782	-0.0176249557174742	DKO	negative	Unknown	0	0	0	none	none	0.946101338962917	0.0538986610370831	0	0	0.946101338962917	0.0538986610370831	0	0	0.946101338962917	0.0538986610370831	0	0	0.946101338962917	0.0538986610370831	0	0	0.889196130539489	8.65633287962772e-05	high	high	67	0	1.03924255468843e-05	0
532	60	1_60	1_1	60_1	1_1__60_1	1	60	1	1	-0.945134334029782	-0.0176249557174742	-0.945134334029782	-0.0176249557174742	-0.945134334029782	-0.0176249557174742	-0.945134334029782	-0.0176249557174742	DKO	negative	Unknown	0	0	0	none	none	0.946101338962917	0.0538986610370831	0	0	0.946101338962917	0.0538986610370831	0	0	0.946101338962917	0.0538986610370831	0	0	0.946101338962917	0.0538986610370831	0	0	0.889196130539489	8.65633287962772e-05	high	high	60	0	9.30644520212212e-06	0
533	60	1_60	1_2	60_1	1_2__60_1	1	60	1	1	-0.945134334029782	-0.0176249557174742	-0.945134334029782	-0.0176249557174742	-0.945134334029782	-0.0176249557174742	-0.945134334029782	-0.0176249557174742	DKO	negative	Unknown	0	0	0	none	none	0.946101338962917	0.0538986610370831	0	0	0.946101338962917	0.0538986610370831	0	0	0.946101338962917	0.0538986610370831	0	0	0.946101338962917	0.0538986610370831	0	0	0.889196130539489	8.65633287962772e-05	high	high	62	0	9.66705706254519e-06	0
534	60	1_60	1_3	60_1	1_3__60_1	1	60	1	1	-0.945134334029782	-0.0176249557174742	-0.945134334029782	-0.0176249557174742	-0.945134334029782	-0.0176249557174742	-0.945134334029782	-0.0176249557174742	DKO	negative	Unknown	0	0	0	none	none	0.946101338962917	0.0538986610370831	0	0	0.946101338962917	0.0538986610370831	0	0	0.946101338962917	0.0538986610370831	0	0	0.946101338962917	0.0538986610370831	0	0	0.889196130539489	8.65633287962772e-05	high	high	60	0	9.28717506356117e-06	0
535	61	1_61	1_1	61_2	1_1__61_2	1	61	1	1	-0.945134334029782	-0.00878264461643994	-0.945134334029782	-0.00878264461643994	-0.945134334029782	-0.00878264461643994	-0.945134334029782	-0.00878264461643994	DKO	negative	Unknown	0	0	0	none	none	0.945616199675643	0.0543838003243572	0	0	0.945616199675643	0.0543838003243572	0	0	0.945616199675643	0.0543838003243572	0	0	0.945616199675643	0.0543838003243572	0	0	1.94038480744349	0.000188896647555275	high	high	136	0	2.10108751974875e-05	0
536	61	1_61	1_2	61_2	1_2__61_2	1	61	1	1	-0.945134334029782	-0.00878264461643994	-0.945134334029782	-0.00878264461643994	-0.945134334029782	-0.00878264461643994	-0.945134334029782	-0.00878264461643994	DKO	negative	Unknown	0	0	0	none	none	0.945616199675643	0.0543838003243572	0	0	0.945616199675643	0.0543838003243572	0	0	0.945616199675643	0.0543838003243572	0	0	0.945616199675643	0.0543838003243572	0	0	1.94038480744349	0.000188896647555275	high	high	133	0	2.05540191280203e-05	0
537	61	1_61	1_3	61_2	1_3__61_2	1	61	1	1	-0.945134334029782	-0.00878264461643994	-0.945134334029782	-0.00878264461643994	-0.945134334029782	-0.00878264461643994	-0.945134334029782	-0.00878264461643994	DKO	negative	Unknown	0	0	0	none	none	0.945616199675643	0.0543838003243572	0	0	0.945616199675643	0.0543838003243572	0	0	0.945616199675643	0.0543838003243572	0	0	0.945616199675643	0.0543838003243572	0	0	1.94038480744349	0.000188896647555275	high	high	122	0	1.88800214887633e-05	0
538	61	1_61	1_1	61_3	1_1__61_3	1	61	1	1	-0.945134334029782	-0.00878264461643994	-0.945134334029782	-0.00878264461643994	-0.945134334029782	-0.00878264461643994	-0.945134334029782	-0.00878264461643994	DKO	negative	Unknown	0	0	0	none	none	0.945616199675643	0.0543838003243572	0	0	0.945616199675643	0.0543838003243572	0	0	0.945616199675643	0.0543838003243572	0	0	0.945616199675643	0.0543838003243572	0	0	1.94038480744349	0.000188896647555275	high	high	134	0	2.07726166853201e-05	0
539	61	1_61	1_2	61_3	1_2__61_3	1	61	1	1	-0.945134334029782	-0.00878264461643994	-0.945134334029782	-0.00878264461643994	-0.945134334029782	-0.00878264461643994	-0.945134334029782	-0.00878264461643994	DKO	negative	Unknown	0	0	0	none	none	0.945616199675643	0.0543838003243572	0	0	0.945616199675643	0.0543838003243572	0	0	0.945616199675643	0.0543838003243572	0	0	0.945616199675643	0.0543838003243572	0	0	1.94038480744349	0.000188896647555275	high	high	131	0	2.02276172223558e-05	0
540	61	1_61	1_3	61_3	1_3__61_3	1	61	1	1	-0.945134334029782	-0.00878264461643994	-0.945134334029782	-0.00878264461643994	-0.945134334029782	-0.00878264461643994	-0.945134334029782	-0.00878264461643994	DKO	negative	Unknown	0	0	0	none	none	0.945616199675643	0.0543838003243572	0	0	0.945616199675643	0.0543838003243572	0	0	0.945616199675643	0.0543838003243572	0	0	0.945616199675643	0.0543838003243572	0	0	1.94038480744349	0.000188896647555275	high	high	144	0	2.22634508376079e-05	0
541	61	1_61	1_1	61_1	1_1__61_1	1	61	1	1	-0.945134334029782	-0.00878264461643994	-0.945134334029782	-0.00878264461643994	-0.945134334029782	-0.00878264461643994	-0.945134334029782	-0.00878264461643994	DKO	negative	Unknown	0	0	0	none	none	0.945616199675643	0.0543838003243572	0	0	0.945616199675643	0.0543838003243572	0	0	0.945616199675643	0.0543838003243572	0	0	0.945616199675643	0.0543838003243572	0	0	1.94038480744349	0.000188896647555275	high	high	144	0	2.23230808583125e-05	0
542	61	1_61	1_2	61_1	1_2__61_1	1	61	1	1	-0.945134334029782	-0.00878264461643994	-0.945134334029782	-0.00878264461643994	-0.945134334029782	-0.00878264461643994	-0.945134334029782	-0.00878264461643994	DKO	negative	Unknown	0	0	0	none	none	0.945616199675643	0.0543838003243572	0	0	0.945616199675643	0.0543838003243572	0	0	0.945616199675643	0.0543838003243572	0	0	0.945616199675643	0.0543838003243572	0	0	1.94038480744349	0.000188896647555275	high	high	146	0	2.25321393420312e-05	0
543	61	1_61	1_3	61_1	1_3__61_1	1	61	1	1	-0.945134334029782	-0.00878264461643994	-0.945134334029782	-0.00878264461643994	-0.945134334029782	-0.00878264461643994	-0.945134334029782	-0.00878264461643994	DKO	negative	Unknown	0	0	0	none	none	0.945616199675643	0.0543838003243572	0	0	0.945616199675643	0.0543838003243572	0	0	0.945616199675643	0.0543838003243572	0	0	0.945616199675643	0.0543838003243572	0	0	1.94038480744349	0.000188896647555275	high	high	145	0	2.24375248182762e-05	0
544	62	1_62	1_1	62_2	1_1__62_2	1	62	1	1	-0.945134334029782	0.000378220959100874	-0.945134334029782	0.000378220959100874	-0.945134334029782	0.000378220959100874	-0.945134334029782	0.000378220959100874	DKO	negative	Unknown	0	0	0	none	none	0.945134334029782	0.054844914625413	2.0751344804964e-05	0	0.945134334029782	0.054844914625413	2.0751344804964e-05	0	0.945134334029782	0.054844914625413	2.0751344804964e-05	0	0.945134334029782	0.054844914625413	2.0751344804964e-05	0	0.885995691087589	8.6251765707941e-05	high	high	72	0	1.10773887431282e-05	0
545	62	1_62	1_2	62_2	1_2__62_2	1	62	1	1	-0.945134334029782	0.000378220959100874	-0.945134334029782	0.000378220959100874	-0.945134334029782	0.000378220959100874	-0.945134334029782	0.000378220959100874	DKO	negative	Unknown	0	0	0	none	none	0.945134334029782	0.054844914625413	2.0751344804964e-05	0	0.945134334029782	0.054844914625413	2.0751344804964e-05	0	0.945134334029782	0.054844914625413	2.0751344804964e-05	0	0.945134334029782	0.054844914625413	2.0751344804964e-05	0	0.885995691087589	8.6251765707941e-05	high	high	53	0	8.23607876546043e-06	0
546	62	1_62	1_3	62_2	1_3__62_2	1	62	1	1	-0.945134334029782	0.000378220959100874	-0.945134334029782	0.000378220959100874	-0.945134334029782	0.000378220959100874	-0.945134334029782	0.000378220959100874	DKO	negative	Unknown	0	0	0	none	none	0.945134334029782	0.054844914625413	2.0751344804964e-05	0	0.945134334029782	0.054844914625413	2.0751344804964e-05	0	0.945134334029782	0.054844914625413	2.0751344804964e-05	0	0.945134334029782	0.054844914625413	2.0751344804964e-05	0	0.885995691087589	8.6251765707941e-05	high	high	57	0	8.8867907149495e-06	0
547	62	1_62	1_1	62_3	1_1__62_3	1	62	1	1	-0.945134334029782	0.000378220959100874	-0.945134334029782	0.000378220959100874	-0.945134334029782	0.000378220959100874	-0.945134334029782	0.000378220959100874	DKO	negative	Unknown	0	0	0	none	none	0.945134334029782	0.054844914625413	2.0751344804964e-05	0	0.945134334029782	0.054844914625413	2.0751344804964e-05	0	0.945134334029782	0.054844914625413	2.0751344804964e-05	0	0.945134334029782	0.054844914625413	2.0751344804964e-05	0	0.885995691087589	8.6251765707941e-05	high	high	55	0	8.48867032112898e-06	0
548	62	1_62	1_2	62_3	1_2__62_3	1	62	1	1	-0.945134334029782	0.000378220959100874	-0.945134334029782	0.000378220959100874	-0.945134334029782	0.000378220959100874	-0.945134334029782	0.000378220959100874	DKO	negative	Unknown	0	0	0	none	none	0.945134334029782	0.054844914625413	2.0751344804964e-05	0	0.945134334029782	0.054844914625413	2.0751344804964e-05	0	0.945134334029782	0.054844914625413	2.0751344804964e-05	0	0.945134334029782	0.054844914625413	2.0751344804964e-05	0	0.885995691087589	8.6251765707941e-05	high	high	64	0	9.82822767445239e-06	0
549	62	1_62	1_3	62_3	1_3__62_3	1	62	1	1	-0.945134334029782	0.000378220959100874	-0.945134334029782	0.000378220959100874	-0.945134334029782	0.000378220959100874	-0.945134334029782	0.000378220959100874	DKO	negative	Unknown	0	0	0	none	none	0.945134334029782	0.054844914625413	2.0751344804964e-05	0	0.945134334029782	0.054844914625413	2.0751344804964e-05	0	0.945134334029782	0.054844914625413	2.0751344804964e-05	0	0.945134334029782	0.054844914625413	2.0751344804964e-05	0	0.885995691087589	8.6251765707941e-05	high	high	59	0	9.16168041694671e-06	0
550	62	1_62	1_1	62_1	1_1__62_1	1	62	1	1	-0.945134334029782	0.000378220959100874	-0.945134334029782	0.000378220959100874	-0.945134334029782	0.000378220959100874	-0.945134334029782	0.000378220959100874	DKO	negative	Unknown	0	0	0	none	none	0.945134334029782	0.054844914625413	2.0751344804964e-05	0	0.945134334029782	0.054844914625413	2.0751344804964e-05	0	0.945134334029782	0.054844914625413	2.0751344804964e-05	0	0.945134334029782	0.054844914625413	2.0751344804964e-05	0	0.885995691087589	8.6251765707941e-05	high	high	63	0	9.7623475817706e-06	0
551	62	1_62	1_2	62_1	1_2__62_1	1	62	1	1	-0.945134334029782	0.000378220959100874	-0.945134334029782	0.000378220959100874	-0.945134334029782	0.000378220959100874	-0.945134334029782	0.000378220959100874	DKO	negative	Unknown	0	0	0	none	none	0.945134334029782	0.054844914625413	2.0751344804964e-05	0	0.945134334029782	0.054844914625413	2.0751344804964e-05	0	0.945134334029782	0.054844914625413	2.0751344804964e-05	0	0.945134334029782	0.054844914625413	2.0751344804964e-05	0	0.885995691087589	8.6251765707941e-05	high	high	66	0	1.02570970138688e-05	0
552	62	1_62	1_3	62_1	1_3__62_1	1	62	1	1	-0.945134334029782	0.000378220959100874	-0.945134334029782	0.000378220959100874	-0.945134334029782	0.000378220959100874	-0.945134334029782	0.000378220959100874	DKO	negative	Unknown	0	0	0	none	none	0.945134334029782	0.054844914625413	2.0751344804964e-05	0	0.945134334029782	0.054844914625413	2.0751344804964e-05	0	0.945134334029782	0.054844914625413	2.0751344804964e-05	0	0.945134334029782	0.054844914625413	2.0751344804964e-05	0	0.885995691087589	8.6251765707941e-05	high	high	74	0	1.15145069353769e-05	0
553	63	1_63	1_1	63_2	1_1__63_2	1	63	1	1	-0.945134334029782	-0.00623766095377505	-0.945134334029782	-0.00623766095377505	-0.945134334029782	-0.00623766095377505	-0.945134334029782	-0.00623766095377505	DKO	negative	Unknown	0	0	0	none	none	0.945476567452107	0.0545234325478926	0	0	0.945476567452107	0.0545234325478926	0	0	0.945476567452107	0.0545234325478926	0	0	0.945476567452107	0.0545234325478926	0	0	2.11717633406387	0.000206107319668694	high	high	157	0	2.42489853888092e-05	0
554	63	1_63	1_2	63_2	1_2__63_2	1	63	1	1	-0.945134334029782	-0.00623766095377505	-0.945134334029782	-0.00623766095377505	-0.945134334029782	-0.00623766095377505	-0.945134334029782	-0.00623766095377505	DKO	negative	Unknown	0	0	0	none	none	0.945476567452107	0.0545234325478926	0	0	0.945476567452107	0.0545234325478926	0	0	0.945476567452107	0.0545234325478926	0	0	0.945476567452107	0.0545234325478926	0	0	2.11717633406387	0.000206107319668694	high	high	163	0	2.52210296505663e-05	0
555	63	1_63	1_3	63_2	1_3__63_2	1	63	1	1	-0.945134334029782	-0.00623766095377505	-0.945134334029782	-0.00623766095377505	-0.945134334029782	-0.00623766095377505	-0.945134334029782	-0.00623766095377505	DKO	negative	Unknown	0	0	0	none	none	0.945476567452107	0.0545234325478926	0	0	0.945476567452107	0.0545234325478926	0	0	0.945476567452107	0.0545234325478926	0	0	0.945476567452107	0.0545234325478926	0	0	2.11717633406387	0.000206107319668694	high	high	129	0	1.99040276131617e-05	0
556	63	1_63	1_1	63_3	1_1__63_3	1	63	1	1	-0.945134334029782	-0.00623766095377505	-0.945134334029782	-0.00623766095377505	-0.945134334029782	-0.00623766095377505	-0.945134334029782	-0.00623766095377505	DKO	negative	Unknown	0	0	0	none	none	0.945476567452107	0.0545234325478926	0	0	0.945476567452107	0.0545234325478926	0	0	0.945476567452107	0.0545234325478926	0	0	0.945476567452107	0.0545234325478926	0	0	2.11717633406387	0.000206107319668694	high	high	168	0	2.59524208411065e-05	0
557	63	1_63	1_2	63_3	1_2__63_3	1	63	1	1	-0.945134334029782	-0.00623766095377505	-0.945134334029782	-0.00623766095377505	-0.945134334029782	-0.00623766095377505	-0.945134334029782	-0.00623766095377505	DKO	negative	Unknown	0	0	0	none	none	0.945476567452107	0.0545234325478926	0	0	0.945476567452107	0.0545234325478926	0	0	0.945476567452107	0.0545234325478926	0	0	0.945476567452107	0.0545234325478926	0	0	2.11717633406387	0.000206107319668694	high	high	129	0	1.99211951682672e-05	0
558	63	1_63	1_3	63_3	1_3__63_3	1	63	1	1	-0.945134334029782	-0.00623766095377505	-0.945134334029782	-0.00623766095377505	-0.945134334029782	-0.00623766095377505	-0.945134334029782	-0.00623766095377505	DKO	negative	Unknown	0	0	0	none	none	0.945476567452107	0.0545234325478926	0	0	0.945476567452107	0.0545234325478926	0	0	0.945476567452107	0.0545234325478926	0	0	0.945476567452107	0.0545234325478926	0	0	2.11717633406387	0.000206107319668694	high	high	172	0	2.6540144169699e-05	0
559	63	1_63	1_1	63_1	1_1__63_1	1	63	1	1	-0.945134334029782	-0.00623766095377505	-0.945134334029782	-0.00623766095377505	-0.945134334029782	-0.00623766095377505	-0.945134334029782	-0.00623766095377505	DKO	negative	Unknown	0	0	0	none	none	0.945476567452107	0.0545234325478926	0	0	0.945476567452107	0.0545234325478926	0	0	0.945476567452107	0.0545234325478926	0	0	0.945476567452107	0.0545234325478926	0	0	2.11717633406387	0.000206107319668694	high	high	143	0	2.21242371785705e-05	0
560	63	1_63	1_2	63_1	1_2__63_1	1	63	1	1	-0.945134334029782	-0.00623766095377505	-0.945134334029782	-0.00623766095377505	-0.945134334029782	-0.00623766095377505	-0.945134334029782	-0.00623766095377505	DKO	negative	Unknown	0	0	0	none	none	0.945476567452107	0.0545234325478926	0	0	0.945476567452107	0.0545234325478926	0	0	0.945476567452107	0.0545234325478926	0	0	0.945476567452107	0.0545234325478926	0	0	2.11717633406387	0.000206107319668694	high	high	151	0	2.33740956459779e-05	0
561	63	1_63	1_3	63_1	1_3__63_1	1	63	1	1	-0.945134334029782	-0.00623766095377505	-0.945134334029782	-0.00623766095377505	-0.945134334029782	-0.00623766095377505	-0.945134334029782	-0.00623766095377505	DKO	negative	Unknown	0	0	0	none	none	0.945476567452107	0.0545234325478926	0	0	0.945476567452107	0.0545234325478926	0	0	0.945476567452107	0.0545234325478926	0	0	0.945476567452107	0.0545234325478926	0	0	2.11717633406387	0.000206107319668694	high	high	136	0	2.11176443988162e-05	0
562	64	1_64	1_1	64_2	1_1__64_2	1	64	1	1	-0.945134334029782	-0.0104444658965804	-0.945134334029782	-0.0104444658965804	-0.945134334029782	-0.0104444658965804	-0.945134334029782	-0.0104444658965804	DKO	negative	Unknown	0	0	0	none	none	0.945707376606901	0.0542926233930988	0	0	0.945707376606901	0.0542926233930988	0	0	0.945707376606901	0.0542926233930988	0	0	0.945707376606901	0.0542926233930988	0	0	1.11349660539502	0.000108399001587948	high	high	99	0	1.5364962375447e-05	0
563	64	1_64	1_2	64_2	1_2__64_2	1	64	1	1	-0.945134334029782	-0.0104444658965804	-0.945134334029782	-0.0104444658965804	-0.945134334029782	-0.0104444658965804	-0.945134334029782	-0.0104444658965804	DKO	negative	Unknown	0	0	0	none	none	0.945707376606901	0.0542926233930988	0	0	0.945707376606901	0.0542926233930988	0	0	0.945707376606901	0.0542926233930988	0	0	0.945707376606901	0.0542926233930988	0	0	1.11349660539502	0.000108399001587948	high	high	70	0	1.08695711527876e-05	0
564	64	1_64	1_3	64_2	1_3__64_2	1	64	1	1	-0.945134334029782	-0.0104444658965804	-0.945134334029782	-0.0104444658965804	-0.945134334029782	-0.0104444658965804	-0.945134334029782	-0.0104444658965804	DKO	negative	Unknown	0	0	0	none	none	0.945707376606901	0.0542926233930988	0	0	0.945707376606901	0.0542926233930988	0	0	0.945707376606901	0.0542926233930988	0	0	0.945707376606901	0.0542926233930988	0	0	1.11349660539502	0.000108399001587948	high	high	84	0	1.2945665232369e-05	0
565	64	1_64	1_1	64_3	1_1__64_3	1	64	1	1	-0.945134334029782	-0.0104444658965804	-0.945134334029782	-0.0104444658965804	-0.945134334029782	-0.0104444658965804	-0.945134334029782	-0.0104444658965804	DKO	negative	Unknown	0	0	0	none	none	0.945707376606901	0.0542926233930988	0	0	0.945707376606901	0.0542926233930988	0	0	0.945707376606901	0.0542926233930988	0	0	0.945707376606901	0.0542926233930988	0	0	1.11349660539502	0.000108399001587948	high	high	65	0	9.99567930604293e-06	0
566	64	1_64	1_2	64_3	1_2__64_3	1	64	1	1	-0.945134334029782	-0.0104444658965804	-0.945134334029782	-0.0104444658965804	-0.945134334029782	-0.0104444658965804	-0.945134334029782	-0.0104444658965804	DKO	negative	Unknown	0	0	0	none	none	0.945707376606901	0.0542926233930988	0	0	0.945707376606901	0.0542926233930988	0	0	0.945707376606901	0.0542926233930988	0	0	0.945707376606901	0.0542926233930988	0	0	1.11349660539502	0.000108399001587948	high	high	74	0	1.14948146754317e-05	0
567	64	1_64	1_3	64_3	1_3__64_3	1	64	1	1	-0.945134334029782	-0.0104444658965804	-0.945134334029782	-0.0104444658965804	-0.945134334029782	-0.0104444658965804	-0.945134334029782	-0.0104444658965804	DKO	negative	Unknown	0	0	0	none	none	0.945707376606901	0.0542926233930988	0	0	0.945707376606901	0.0542926233930988	0	0	0.945707376606901	0.0542926233930988	0	0	0.945707376606901	0.0542926233930988	0	0	1.11349660539502	0.000108399001587948	high	high	87	0	1.34399203714147e-05	0
568	64	1_64	1_1	64_1	1_1__64_1	1	64	1	1	-0.945134334029782	-0.0104444658965804	-0.945134334029782	-0.0104444658965804	-0.945134334029782	-0.0104444658965804	-0.945134334029782	-0.0104444658965804	DKO	negative	Unknown	0	0	0	none	none	0.945707376606901	0.0542926233930988	0	0	0.945707376606901	0.0542926233930988	0	0	0.945707376606901	0.0542926233930988	0	0	0.945707376606901	0.0542926233930988	0	0	1.11349660539502	0.000108399001587948	high	high	75	0	1.16629223205529e-05	0
569	64	1_64	1_2	64_1	1_2__64_1	1	64	1	1	-0.945134334029782	-0.0104444658965804	-0.945134334029782	-0.0104444658965804	-0.945134334029782	-0.0104444658965804	-0.945134334029782	-0.0104444658965804	DKO	negative	Unknown	0	0	0	none	none	0.945707376606901	0.0542926233930988	0	0	0.945707376606901	0.0542926233930988	0	0	0.945707376606901	0.0542926233930988	0	0	0.945707376606901	0.0542926233930988	0	0	1.11349660539502	0.000108399001587948	high	high	79	0	1.22143557276272e-05	0
570	64	1_64	1_3	64_1	1_3__64_1	1	64	1	1	-0.945134334029782	-0.0104444658965804	-0.945134334029782	-0.0104444658965804	-0.945134334029782	-0.0104444658965804	-0.945134334029782	-0.0104444658965804	DKO	negative	Unknown	0	0	0	none	none	0.945707376606901	0.0542926233930988	0	0	0.945707376606901	0.0542926233930988	0	0	0.945707376606901	0.0542926233930988	0	0	0.945707376606901	0.0542926233930988	0	0	1.11349660539502	0.000108399001587948	high	high	75	0	1.16188987448037e-05	0
571	65	1_65	1_1	65_2	1_1__65_2	1	65	1	1	-0.945134334029782	0.0214471720275469	-0.945134334029782	0.0214471720275469	-0.945134334029782	0.0214471720275469	-0.945134334029782	0.0214471720275469	DKO	negative	Unknown	0	0	0	none	none	0.945134334029782	0.0536889525937487	0.00117671337646919	0	0.945134334029782	0.0536889525937487	0.00117671337646919	0	0.945134334029782	0.0536889525937487	0.00117671337646919	0	0.945134334029782	0.0536889525937487	0.00117671337646919	0	1.58638885038391	0.000154435107101978	high	high	104	0	1.61538631471655e-05	0
572	65	1_65	1_2	65_2	1_2__65_2	1	65	1	1	-0.945134334029782	0.0214471720275469	-0.945134334029782	0.0214471720275469	-0.945134334029782	0.0214471720275469	-0.945134334029782	0.0214471720275469	DKO	negative	Unknown	0	0	0	none	none	0.945134334029782	0.0536889525937487	0.00117671337646919	0	0.945134334029782	0.0536889525937487	0.00117671337646919	0	0.945134334029782	0.0536889525937487	0.00117671337646919	0	0.945134334029782	0.0536889525937487	0.00117671337646919	0	1.58638885038391	0.000154435107101978	high	high	116	0	1.78901090773981e-05	0
573	65	1_65	1_3	65_2	1_3__65_2	1	65	1	1	-0.945134334029782	0.0214471720275469	-0.945134334029782	0.0214471720275469	-0.945134334029782	0.0214471720275469	-0.945134334029782	0.0214471720275469	DKO	negative	Unknown	0	0	0	none	none	0.945134334029782	0.0536889525937487	0.00117671337646919	0	0.945134334029782	0.0536889525937487	0.00117671337646919	0	0.945134334029782	0.0536889525937487	0.00117671337646919	0	0.945134334029782	0.0536889525937487	0.00117671337646919	0	1.58638885038391	0.000154435107101978	high	high	124	0	1.91264347415107e-05	0
574	65	1_65	1_1	65_3	1_1__65_3	1	65	1	1	-0.945134334029782	0.0214471720275469	-0.945134334029782	0.0214471720275469	-0.945134334029782	0.0214471720275469	-0.945134334029782	0.0214471720275469	DKO	negative	Unknown	0	0	0	none	none	0.945134334029782	0.0536889525937487	0.00117671337646919	0	0.945134334029782	0.0536889525937487	0.00117671337646919	0	0.945134334029782	0.0536889525937487	0.00117671337646919	0	0.945134334029782	0.0536889525937487	0.00117671337646919	0	1.58638885038391	0.000154435107101978	high	high	103	0	1.59852606242201e-05	0
575	65	1_65	1_2	65_3	1_2__65_3	1	65	1	1	-0.945134334029782	0.0214471720275469	-0.945134334029782	0.0214471720275469	-0.945134334029782	0.0214471720275469	-0.945134334029782	0.0214471720275469	DKO	negative	Unknown	0	0	0	none	none	0.945134334029782	0.0536889525937487	0.00117671337646919	0	0.945134334029782	0.0536889525937487	0.00117671337646919	0	0.945134334029782	0.0536889525937487	0.00117671337646919	0	0.945134334029782	0.0536889525937487	0.00117671337646919	0	1.58638885038391	0.000154435107101978	high	high	130	0	2.01787976746705e-05	0
576	65	1_65	1_3	65_3	1_3__65_3	1	65	1	1	-0.945134334029782	0.0214471720275469	-0.945134334029782	0.0214471720275469	-0.945134334029782	0.0214471720275469	-0.945134334029782	0.0214471720275469	DKO	negative	Unknown	0	0	0	none	none	0.945134334029782	0.0536889525937487	0.00117671337646919	0	0.945134334029782	0.0536889525937487	0.00117671337646919	0	0.945134334029782	0.0536889525937487	0.00117671337646919	0	0.945134334029782	0.0536889525937487	0.00117671337646919	0	1.58638885038391	0.000154435107101978	high	high	110	0	1.70804784018772e-05	0
577	65	1_65	1_1	65_1	1_1__65_1	1	65	1	1	-0.945134334029782	0.0214471720275469	-0.945134334029782	0.0214471720275469	-0.945134334029782	0.0214471720275469	-0.945134334029782	0.0214471720275469	DKO	negative	Unknown	0	0	0	none	none	0.945134334029782	0.0536889525937487	0.00117671337646919	0	0.945134334029782	0.0536889525937487	0.00117671337646919	0	0.945134334029782	0.0536889525937487	0.00117671337646919	0	0.945134334029782	0.0536889525937487	0.00117671337646919	0	1.58638885038391	0.000154435107101978	high	high	104	0	1.60686630203641e-05	0
578	65	1_65	1_2	65_1	1_2__65_1	1	65	1	1	-0.945134334029782	0.0214471720275469	-0.945134334029782	0.0214471720275469	-0.945134334029782	0.0214471720275469	-0.945134334029782	0.0214471720275469	DKO	negative	Unknown	0	0	0	none	none	0.945134334029782	0.0536889525937487	0.00117671337646919	0	0.945134334029782	0.0536889525937487	0.00117671337646919	0	0.945134334029782	0.0536889525937487	0.00117671337646919	0	0.945134334029782	0.0536889525937487	0.00117671337646919	0	1.58638885038391	0.000154435107101978	high	high	123	0	1.90047816142004e-05	0
579	65	1_65	1_3	65_1	1_3__65_1	1	65	1	1	-0.945134334029782	0.0214471720275469	-0.945134334029782	0.0214471720275469	-0.945134334029782	0.0214471720275469	-0.945134334029782	0.0214471720275469	DKO	negative	Unknown	0	0	0	none	none	0.945134334029782	0.0536889525937487	0.00117671337646919	0	0.945134334029782	0.0536889525937487	0.00117671337646919	0	0.945134334029782	0.0536889525937487	0.00117671337646919	0	0.945134334029782	0.0536889525937487	0.00117671337646919	0	1.58638885038391	0.000154435107101978	high	high	95	0	1.46674442278922e-05	0
580	66	1_66	1_1	66_2	1_1__66_2	1	66	1	1	-0.945134334029782	-0.00565271044615656	-0.945134334029782	-0.00565271044615656	-0.945134334029782	-0.00565271044615656	-0.945134334029782	-0.00565271044615656	DKO	negative	Unknown	0	0	0	none	none	0.945444473752947	0.0545555262470527	0	0	0.945444473752947	0.0545555262470527	0	0	0.945444473752947	0.0545555262470527	0	0	0.945444473752947	0.0545555262470527	0	0	2.05473323276762	0.000200028477754158	high	high	157	0	2.42407210762293e-05	0
581	66	1_66	1_2	66_2	1_2__66_2	1	66	1	1	-0.945134334029782	-0.00565271044615656	-0.945134334029782	-0.00565271044615656	-0.945134334029782	-0.00565271044615656	-0.945134334029782	-0.00565271044615656	DKO	negative	Unknown	0	0	0	none	none	0.945444473752947	0.0545555262470527	0	0	0.945444473752947	0.0545555262470527	0	0	0.945444473752947	0.0545555262470527	0	0	0.945444473752947	0.0545555262470527	0	0	2.05473323276762	0.000200028477754158	high	high	162	0	2.50655181222311e-05	0
582	66	1_66	1_3	66_2	1_3__66_2	1	66	1	1	-0.945134334029782	-0.00565271044615656	-0.945134334029782	-0.00565271044615656	-0.945134334029782	-0.00565271044615656	-0.945134334029782	-0.00565271044615656	DKO	negative	Unknown	0	0	0	none	none	0.945444473752947	0.0545555262470527	0	0	0.945444473752947	0.0545555262470527	0	0	0.945444473752947	0.0545555262470527	0	0	0.945444473752947	0.0545555262470527	0	0	2.05473323276762	0.000200028477754158	high	high	129	0	1.99660909371674e-05	0
583	66	1_66	1_1	66_3	1_1__66_3	1	66	1	1	-0.945134334029782	-0.00565271044615656	-0.945134334029782	-0.00565271044615656	-0.945134334029782	-0.00565271044615656	-0.945134334029782	-0.00565271044615656	DKO	negative	Unknown	0	0	0	none	none	0.945444473752947	0.0545555262470527	0	0	0.945444473752947	0.0545555262470527	0	0	0.945444473752947	0.0545555262470527	0	0	0.945444473752947	0.0545555262470527	0	0	2.05473323276762	0.000200028477754158	high	high	143	0	2.21890925881245e-05	0
584	66	1_66	1_2	66_3	1_2__66_3	1	66	1	1	-0.945134334029782	-0.00565271044615656	-0.945134334029782	-0.00565271044615656	-0.945134334029782	-0.00565271044615656	-0.945134334029782	-0.00565271044615656	DKO	negative	Unknown	0	0	0	none	none	0.945444473752947	0.0545555262470527	0	0	0.945444473752947	0.0545555262470527	0	0	0.945444473752947	0.0545555262470527	0	0	0.945444473752947	0.0545555262470527	0	0	2.05473323276762	0.000200028477754158	high	high	124	0	1.91731475738086e-05	0
585	66	1_66	1_3	66_3	1_3__66_3	1	66	1	1	-0.945134334029782	-0.00565271044615656	-0.945134334029782	-0.00565271044615656	-0.945134334029782	-0.00565271044615656	-0.945134334029782	-0.00565271044615656	DKO	negative	Unknown	0	0	0	none	none	0.945444473752947	0.0545555262470527	0	0	0.945444473752947	0.0545555262470527	0	0	0.945444473752947	0.0545555262470527	0	0	0.945444473752947	0.0545555262470527	0	0	2.05473323276762	0.000200028477754158	high	high	145	0	2.24206372136133e-05	0
586	66	1_66	1_1	66_1	1_1__66_1	1	66	1	1	-0.945134334029782	-0.00565271044615656	-0.945134334029782	-0.00565271044615656	-0.945134334029782	-0.00565271044615656	-0.945134334029782	-0.00565271044615656	DKO	negative	Unknown	0	0	0	none	none	0.945444473752947	0.0545555262470527	0	0	0.945444473752947	0.0545555262470527	0	0	0.945444473752947	0.0545555262470527	0	0	0.945444473752947	0.0545555262470527	0	0	2.05473323276762	0.000200028477754158	high	high	158	0	2.4522495487239e-05	0
587	66	1_66	1_2	66_1	1_2__66_1	1	66	1	1	-0.945134334029782	-0.00565271044615656	-0.945134334029782	-0.00565271044615656	-0.945134334029782	-0.00565271044615656	-0.945134334029782	-0.00565271044615656	DKO	negative	Unknown	0	0	0	none	none	0.945444473752947	0.0545555262470527	0	0	0.945444473752947	0.0545555262470527	0	0	0.945444473752947	0.0545555262470527	0	0	0.945444473752947	0.0545555262470527	0	0	2.05473323276762	0.000200028477754158	high	high	127	0	1.96869520888062e-05	0
588	66	1_66	1_3	66_1	1_3__66_1	1	66	1	1	-0.945134334029782	-0.00565271044615656	-0.945134334029782	-0.00565271044615656	-0.945134334029782	-0.00565271044615656	-0.945134334029782	-0.00565271044615656	DKO	negative	Unknown	0	0	0	none	none	0.945444473752947	0.0545555262470527	0	0	0.945444473752947	0.0545555262470527	0	0	0.945444473752947	0.0545555262470527	0	0	0.945444473752947	0.0545555262470527	0	0	2.05473323276762	0.000200028477754158	high	high	162	0	2.49925522240878e-05	0
589	67	1_67	1_1	67_2	1_1__67_2	1	67	1	1	-0.945134334029782	0.0081824018037878	-0.945134334029782	0.0081824018037878	-0.945134334029782	0.0081824018037878	-0.945134334029782	0.0081824018037878	DKO	negative	Unknown	0	0	0	none	none	0.945134334029782	0.0544167330460172	0.00044893292420073	0	0.945134334029782	0.0544167330460172	0.00044893292420073	0	0.945134334029782	0.0544167330460172	0.00044893292420073	0	0.945134334029782	0.0544167330460172	0.00044893292420073	0	0.787954864615051	7.67074818250906e-05	high	high	51	0	7.81895862201891e-06	0
590	67	1_67	1_2	67_2	1_2__67_2	1	67	1	1	-0.945134334029782	0.0081824018037878	-0.945134334029782	0.0081824018037878	-0.945134334029782	0.0081824018037878	-0.945134334029782	0.0081824018037878	DKO	negative	Unknown	0	0	0	none	none	0.945134334029782	0.0544167330460172	0.00044893292420073	0	0.945134334029782	0.0544167330460172	0.00044893292420073	0	0.945134334029782	0.0544167330460172	0.00044893292420073	0	0.945134334029782	0.0544167330460172	0.00044893292420073	0	0.787954864615051	7.67074818250906e-05	high	high	60	0	9.33072290990799e-06	0
591	67	1_67	1_3	67_2	1_3__67_2	1	67	1	1	-0.945134334029782	0.0081824018037878	-0.945134334029782	0.0081824018037878	-0.945134334029782	0.0081824018037878	-0.945134334029782	0.0081824018037878	DKO	negative	Unknown	0	0	0	none	none	0.945134334029782	0.0544167330460172	0.00044893292420073	0	0.945134334029782	0.0544167330460172	0.00044893292420073	0	0.945134334029782	0.0544167330460172	0.00044893292420073	0	0.945134334029782	0.0544167330460172	0.00044893292420073	0	0.787954864615051	7.67074818250906e-05	high	high	51	0	7.96056009079726e-06	0
592	67	1_67	1_1	67_3	1_1__67_3	1	67	1	1	-0.945134334029782	0.0081824018037878	-0.945134334029782	0.0081824018037878	-0.945134334029782	0.0081824018037878	-0.945134334029782	0.0081824018037878	DKO	negative	Unknown	0	0	0	none	none	0.945134334029782	0.0544167330460172	0.00044893292420073	0	0.945134334029782	0.0544167330460172	0.00044893292420073	0	0.945134334029782	0.0544167330460172	0.00044893292420073	0	0.945134334029782	0.0544167330460172	0.00044893292420073	0	0.787954864615051	7.67074818250906e-05	high	high	49	0	7.50567624072082e-06	0
593	67	1_67	1_2	67_3	1_2__67_3	1	67	1	1	-0.945134334029782	0.0081824018037878	-0.945134334029782	0.0081824018037878	-0.945134334029782	0.0081824018037878	-0.945134334029782	0.0081824018037878	DKO	negative	Unknown	0	0	0	none	none	0.945134334029782	0.0544167330460172	0.00044893292420073	0	0.945134334029782	0.0544167330460172	0.00044893292420073	0	0.945134334029782	0.0544167330460172	0.00044893292420073	0	0.945134334029782	0.0544167330460172	0.00044893292420073	0	0.787954864615051	7.67074818250906e-05	high	high	59	0	9.17185137878703e-06	0
594	67	1_67	1_3	67_3	1_3__67_3	1	67	1	1	-0.945134334029782	0.0081824018037878	-0.945134334029782	0.0081824018037878	-0.945134334029782	0.0081824018037878	-0.945134334029782	0.0081824018037878	DKO	negative	Unknown	0	0	0	none	none	0.945134334029782	0.0544167330460172	0.00044893292420073	0	0.945134334029782	0.0544167330460172	0.00044893292420073	0	0.945134334029782	0.0544167330460172	0.00044893292420073	0	0.945134334029782	0.0544167330460172	0.00044893292420073	0	0.787954864615051	7.67074818250906e-05	high	high	56	0	8.65093454667462e-06	0
595	67	1_67	1_1	67_1	1_1__67_1	1	67	1	1	-0.945134334029782	0.0081824018037878	-0.945134334029782	0.0081824018037878	-0.945134334029782	0.0081824018037878	-0.945134334029782	0.0081824018037878	DKO	negative	Unknown	0	0	0	none	none	0.945134334029782	0.0544167330460172	0.00044893292420073	0	0.945134334029782	0.0544167330460172	0.00044893292420073	0	0.945134334029782	0.0544167330460172	0.00044893292420073	0	0.945134334029782	0.0544167330460172	0.00044893292420073	0	0.787954864615051	7.67074818250906e-05	high	high	56	0	8.65921081287887e-06	0
596	67	1_67	1_2	67_1	1_2__67_1	1	67	1	1	-0.945134334029782	0.0081824018037878	-0.945134334029782	0.0081824018037878	-0.945134334029782	0.0081824018037878	-0.945134334029782	0.0081824018037878	DKO	negative	Unknown	0	0	0	none	none	0.945134334029782	0.0544167330460172	0.00044893292420073	0	0.945134334029782	0.0544167330460172	0.00044893292420073	0	0.945134334029782	0.0544167330460172	0.00044893292420073	0	0.945134334029782	0.0544167330460172	0.00044893292420073	0	0.787954864615051	7.67074818250906e-05	high	high	60	0	9.23830041196427e-06	0
597	67	1_67	1_3	67_1	1_3__67_1	1	67	1	1	-0.945134334029782	0.0081824018037878	-0.945134334029782	0.0081824018037878	-0.945134334029782	0.0081824018037878	-0.945134334029782	0.0081824018037878	DKO	negative	Unknown	0	0	0	none	none	0.945134334029782	0.0544167330460172	0.00044893292420073	0	0.945134334029782	0.0544167330460172	0.00044893292420073	0	0.945134334029782	0.0544167330460172	0.00044893292420073	0	0.945134334029782	0.0544167330460172	0.00044893292420073	0	0.787954864615051	7.67074818250906e-05	high	high	60	0	9.22594627457317e-06	0
598	68	1_68	1_1	68_2	1_1__68_2	1	68	1	1	-0.945134334029782	-0.00137814873596653	-0.945134334029782	-0.00137814873596653	-0.945134334029782	-0.00137814873596653	-0.945134334029782	-0.00137814873596653	DKO	negative	Unknown	0	0	0	none	none	0.945209947077987	0.0547900529220131	0	0	0.945209947077987	0.0547900529220131	0	0	0.945209947077987	0.0547900529220131	0	0	0.945209947077987	0.0547900529220131	0	0	1.7851001335404	0.000173779669621576	high	high	124	0	1.91824376711293e-05	0
599	68	1_68	1_2	68_2	1_2__68_2	1	68	1	1	-0.945134334029782	-0.00137814873596653	-0.945134334029782	-0.00137814873596653	-0.945134334029782	-0.00137814873596653	-0.945134334029782	-0.00137814873596653	DKO	negative	Unknown	0	0	0	none	none	0.945209947077987	0.0547900529220131	0	0	0.945209947077987	0.0547900529220131	0	0	0.945209947077987	0.0547900529220131	0	0	0.945209947077987	0.0547900529220131	0	0	1.7851001335404	0.000173779669621576	high	high	111	0	1.7121953933488e-05	0
600	68	1_68	1_3	68_2	1_3__68_2	1	68	1	1	-0.945134334029782	-0.00137814873596653	-0.945134334029782	-0.00137814873596653	-0.945134334029782	-0.00137814873596653	-0.945134334029782	-0.00137814873596653	DKO	negative	Unknown	0	0	0	none	none	0.945209947077987	0.0547900529220131	0	0	0.945209947077987	0.0547900529220131	0	0	0.945209947077987	0.0547900529220131	0	0	0.945209947077987	0.0547900529220131	0	0	1.7851001335404	0.000173779669621576	high	high	121	0	1.87572582480511e-05	0
601	68	1_68	1_1	68_3	1_1__68_3	1	68	1	1	-0.945134334029782	-0.00137814873596653	-0.945134334029782	-0.00137814873596653	-0.945134334029782	-0.00137814873596653	-0.945134334029782	-0.00137814873596653	DKO	negative	Unknown	0	0	0	none	none	0.945209947077987	0.0547900529220131	0	0	0.945209947077987	0.0547900529220131	0	0	0.945209947077987	0.0547900529220131	0	0	0.945209947077987	0.0547900529220131	0	0	1.7851001335404	0.000173779669621576	high	high	120	0	1.85490938957524e-05	0
602	68	1_68	1_2	68_3	1_2__68_3	1	68	1	1	-0.945134334029782	-0.00137814873596653	-0.945134334029782	-0.00137814873596653	-0.945134334029782	-0.00137814873596653	-0.945134334029782	-0.00137814873596653	DKO	negative	Unknown	0	0	0	none	none	0.945209947077987	0.0547900529220131	0	0	0.945209947077987	0.0547900529220131	0	0	0.945209947077987	0.0547900529220131	0	0	0.945209947077987	0.0547900529220131	0	0	1.7851001335404	0.000173779669621576	high	high	112	0	1.73121634871909e-05	0
603	68	1_68	1_3	68_3	1_3__68_3	1	68	1	1	-0.945134334029782	-0.00137814873596653	-0.945134334029782	-0.00137814873596653	-0.945134334029782	-0.00137814873596653	-0.945134334029782	-0.00137814873596653	DKO	negative	Unknown	0	0	0	none	none	0.945209947077987	0.0547900529220131	0	0	0.945209947077987	0.0547900529220131	0	0	0.945209947077987	0.0547900529220131	0	0	0.945209947077987	0.0547900529220131	0	0	1.7851001335404	0.000173779669621576	high	high	148	0	2.28773464974178e-05	0
604	68	1_68	1_1	68_1	1_1__68_1	1	68	1	1	-0.945134334029782	-0.00137814873596653	-0.945134334029782	-0.00137814873596653	-0.945134334029782	-0.00137814873596653	-0.945134334029782	-0.00137814873596653	DKO	negative	Unknown	0	0	0	none	none	0.945209947077987	0.0547900529220131	0	0	0.945209947077987	0.0547900529220131	0	0	0.945209947077987	0.0547900529220131	0	0	0.945209947077987	0.0547900529220131	0	0	1.7851001335404	0.000173779669621576	high	high	124	0	1.92385425292041e-05	0
605	68	1_68	1_2	68_1	1_2__68_1	1	68	1	1	-0.945134334029782	-0.00137814873596653	-0.945134334029782	-0.00137814873596653	-0.945134334029782	-0.00137814873596653	-0.945134334029782	-0.00137814873596653	DKO	negative	Unknown	0	0	0	none	none	0.945209947077987	0.0547900529220131	0	0	0.945209947077987	0.0547900529220131	0	0	0.945209947077987	0.0547900529220131	0	0	0.945209947077987	0.0547900529220131	0	0	1.7851001335404	0.000173779669621576	high	high	147	0	2.28006558650897e-05	0
606	68	1_68	1_3	68_1	1_3__68_1	1	68	1	1	-0.945134334029782	-0.00137814873596653	-0.945134334029782	-0.00137814873596653	-0.945134334029782	-0.00137814873596653	-0.945134334029782	-0.00137814873596653	DKO	negative	Unknown	0	0	0	none	none	0.945209947077987	0.0547900529220131	0	0	0.945209947077987	0.0547900529220131	0	0	0.945209947077987	0.0547900529220131	0	0	0.945209947077987	0.0547900529220131	0	0	1.7851001335404	0.000173779669621576	high	high	128	0	1.98764812226269e-05	0
607	69	1_69	1_1	69_2	1_1__69_2	1	69	1	1	-0.945134334029782	-0.0230473127565347	0.652767240535468	0.722213169559836	-0.945134334029782	-0.0230473127565347	0.652767240535468	0.722213169559836	DKO	negative	Unknown	1	5.58563269612049	5.58563269612049	positive	positive	0.946398840192993	0.0536011598070067	0	0	0	0.0964566876766442	0.432106214551408	0.471437097771948	0.946398840192993	0.0536011598070067	0	0	0	0.0964566876766442	0.432106214551408	0.471437097771948	0.723263683185838	7.0409789093478e-05	high	high	48	962	7.48904838127917e-06	962
608	69	1_69	1_2	69_2	1_2__69_2	1	69	1	1	-0.945134334029782	-0.0230473127565347	0.652767240535468	0.722213169559836	-0.945134334029782	-0.0230473127565347	0.652767240535468	0.722213169559836	DKO	negative	Unknown	1	5.58563269612049	5.58563269612049	positive	positive	0.946398840192993	0.0536011598070067	0	0	0	0.0964566876766442	0.432106214551408	0.471437097771948	0.946398840192993	0.0536011598070067	0	0	0	0.0964566876766442	0.432106214551408	0.471437097771948	0.723263683185838	7.0409789093478e-05	high	high	56	1252	8.63899043259892e-06	1252
609	69	1_69	1_3	69_2	1_3__69_2	1	69	1	1	-0.945134334029782	-0.0230473127565347	0.652767240535468	0.722213169559836	-0.945134334029782	-0.0230473127565347	0.652767240535468	0.722213169559836	DKO	negative	Unknown	1	5.58563269612049	5.58563269612049	positive	positive	0.946398840192993	0.0536011598070067	0	0	0	0.0964566876766442	0.432106214551408	0.471437097771948	0.946398840192993	0.0536011598070067	0	0	0	0.0964566876766442	0.432106214551408	0.471437097771948	0.723263683185838	7.0409789093478e-05	high	high	48	1156	7.35174050345007e-06	1156
610	69	1_69	1_1	69_3	1_1__69_3	1	69	1	1	-0.945134334029782	-0.0230473127565347	0.652767240535468	0.722213169559836	-0.945134334029782	-0.0230473127565347	0.652767240535468	0.722213169559836	DKO	negative	Unknown	1	5.58563269612049	5.58563269612049	positive	positive	0.946398840192993	0.0536011598070067	0	0	0	0.0964566876766442	0.432106214551408	0.471437097771948	0.946398840192993	0.0536011598070067	0	0	0	0.0964566876766442	0.432106214551408	0.471437097771948	0.723263683185838	7.0409789093478e-05	high	high	58	1080	8.93762822835619e-06	1080
611	69	1_69	1_2	69_3	1_2__69_3	1	69	1	1	-0.945134334029782	-0.0230473127565347	0.652767240535468	0.722213169559836	-0.945134334029782	-0.0230473127565347	0.652767240535468	0.722213169559836	DKO	negative	Unknown	1	5.58563269612049	5.58563269612049	positive	positive	0.946398840192993	0.0536011598070067	0	0	0	0.0964566876766442	0.432106214551408	0.471437097771948	0.946398840192993	0.0536011598070067	0	0	0	0.0964566876766442	0.432106214551408	0.471437097771948	0.723263683185838	7.0409789093478e-05	high	high	48	1080	7.49454583780693e-06	1080
612	69	1_69	1_3	69_3	1_3__69_3	1	69	1	1	-0.945134334029782	-0.0230473127565347	0.652767240535468	0.722213169559836	-0.945134334029782	-0.0230473127565347	0.652767240535468	0.722213169559836	DKO	negative	Unknown	1	5.58563269612049	5.58563269612049	positive	positive	0.946398840192993	0.0536011598070067	0	0	0	0.0964566876766442	0.432106214551408	0.471437097771948	0.946398840192993	0.0536011598070067	0	0	0	0.0964566876766442	0.432106214551408	0.471437097771948	0.723263683185838	7.0409789093478e-05	high	high	50	1170	7.74777106150688e-06	1170
613	69	1_69	1_1	69_1	1_1__69_1	1	69	1	1	-0.945134334029782	-0.0230473127565347	0.652767240535468	0.722213169559836	-0.945134334029782	-0.0230473127565347	0.652767240535468	0.722213169559836	DKO	negative	Unknown	1	5.58563269612049	5.58563269612049	positive	positive	0.946398840192993	0.0536011598070067	0	0	0	0.0964566876766442	0.432106214551408	0.471437097771948	0.946398840192993	0.0536011598070067	0	0	0	0.0964566876766442	0.432106214551408	0.471437097771948	0.723263683185838	7.0409789093478e-05	high	high	45	1146	7.02771024825902e-06	1146
614	69	1_69	1_2	69_1	1_2__69_1	1	69	1	1	-0.945134334029782	-0.0230473127565347	0.652767240535468	0.722213169559836	-0.945134334029782	-0.0230473127565347	0.652767240535468	0.722213169559836	DKO	negative	Unknown	1	5.58563269612049	5.58563269612049	positive	positive	0.946398840192993	0.0536011598070067	0	0	0	0.0964566876766442	0.432106214551408	0.471437097771948	0.946398840192993	0.0536011598070067	0	0	0	0.0964566876766442	0.432106214551408	0.471437097771948	0.723263683185838	7.0409789093478e-05	high	high	58	1248	9.04516281949934e-06	1248
615	69	1_69	1_3	69_1	1_3__69_1	1	69	1	1	-0.945134334029782	-0.0230473127565347	0.652767240535468	0.722213169559836	-0.945134334029782	-0.0230473127565347	0.652767240535468	0.722213169559836	DKO	negative	Unknown	1	5.58563269612049	5.58563269612049	positive	positive	0.946398840192993	0.0536011598070067	0	0	0	0.0964566876766442	0.432106214551408	0.471437097771948	0.946398840192993	0.0536011598070067	0	0	0	0.0964566876766442	0.432106214551408	0.471437097771948	0.723263683185838	7.0409789093478e-05	high	high	48	974	7.46170176560715e-06	974
616	70	1_70	1_1	70_2	1_1__70_2	1	70	1	1	-0.945134334029782	-0.0247090387390927	-0.945134334029782	-0.0247090387390927	-0.945134334029782	-0.0247090387390927	-0.945134334029782	-0.0247090387390927	DKO	negative	Unknown	0	0	0	none	none	0.946490011895686	0.0535099881043137	0	0	0.946490011895686	0.0535099881043137	0	0	0.946490011895686	0.0535099881043137	0	0	0.946490011895686	0.0535099881043137	0	0	1.54397732491254	0.000150306341019852	high	high	116	0	1.78982958655894e-05	0
617	70	1_70	1_2	70_2	1_2__70_2	1	70	1	1	-0.945134334029782	-0.0247090387390927	-0.945134334029782	-0.0247090387390927	-0.945134334029782	-0.0247090387390927	-0.945134334029782	-0.0247090387390927	DKO	negative	Unknown	0	0	0	none	none	0.946490011895686	0.0535099881043137	0	0	0.946490011895686	0.0535099881043137	0	0	0.946490011895686	0.0535099881043137	0	0	0.946490011895686	0.0535099881043137	0	0	1.54397732491254	0.000150306341019852	high	high	110	0	1.69488927994788e-05	0
618	70	1_70	1_3	70_2	1_3__70_2	1	70	1	1	-0.945134334029782	-0.0247090387390927	-0.945134334029782	-0.0247090387390927	-0.945134334029782	-0.0247090387390927	-0.945134334029782	-0.0247090387390927	DKO	negative	Unknown	0	0	0	none	none	0.946490011895686	0.0535099881043137	0	0	0.946490011895686	0.0535099881043137	0	0	0.946490011895686	0.0535099881043137	0	0	0.946490011895686	0.0535099881043137	0	0	1.54397732491254	0.000150306341019852	high	high	108	0	1.66466843887157e-05	0
619	70	1_70	1_1	70_3	1_1__70_3	1	70	1	1	-0.945134334029782	-0.0247090387390927	-0.945134334029782	-0.0247090387390927	-0.945134334029782	-0.0247090387390927	-0.945134334029782	-0.0247090387390927	DKO	negative	Unknown	0	0	0	none	none	0.946490011895686	0.0535099881043137	0	0	0.946490011895686	0.0535099881043137	0	0	0.946490011895686	0.0535099881043137	0	0	0.946490011895686	0.0535099881043137	0	0	1.54397732491254	0.000150306341019852	high	high	96	0	1.4848177847251e-05	0
620	70	1_70	1_2	70_3	1_2__70_3	1	70	1	1	-0.945134334029782	-0.0247090387390927	-0.945134334029782	-0.0247090387390927	-0.945134334029782	-0.0247090387390927	-0.945134334029782	-0.0247090387390927	DKO	negative	Unknown	0	0	0	none	none	0.946490011895686	0.0535099881043137	0	0	0.946490011895686	0.0535099881043137	0	0	0.946490011895686	0.0535099881043137	0	0	0.946490011895686	0.0535099881043137	0	0	1.54397732491254	0.000150306341019852	high	high	121	0	1.87766588298409e-05	0
621	70	1_70	1_3	70_3	1_3__70_3	1	70	1	1	-0.945134334029782	-0.0247090387390927	-0.945134334029782	-0.0247090387390927	-0.945134334029782	-0.0247090387390927	-0.945134334029782	-0.0247090387390927	DKO	negative	Unknown	0	0	0	none	none	0.946490011895686	0.0535099881043137	0	0	0.946490011895686	0.0535099881043137	0	0	0.946490011895686	0.0535099881043137	0	0	0.946490011895686	0.0535099881043137	0	0	1.54397732491254	0.000150306341019852	high	high	113	0	1.74687844816577e-05	0
622	70	1_70	1_1	70_1	1_1__70_1	1	70	1	1	-0.945134334029782	-0.0247090387390927	-0.945134334029782	-0.0247090387390927	-0.945134334029782	-0.0247090387390927	-0.945134334029782	-0.0247090387390927	DKO	negative	Unknown	0	0	0	none	none	0.946490011895686	0.0535099881043137	0	0	0.946490011895686	0.0535099881043137	0	0	0.946490011895686	0.0535099881043137	0	0	0.946490011895686	0.0535099881043137	0	0	1.54397732491254	0.000150306341019852	high	high	98	0	1.51606588043181e-05	0
623	70	1_70	1_2	70_1	1_2__70_1	1	70	1	1	-0.945134334029782	-0.0247090387390927	-0.945134334029782	-0.0247090387390927	-0.945134334029782	-0.0247090387390927	-0.945134334029782	-0.0247090387390927	DKO	negative	Unknown	0	0	0	none	none	0.946490011895686	0.0535099881043137	0	0	0.946490011895686	0.0535099881043137	0	0	0.946490011895686	0.0535099881043137	0	0	0.946490011895686	0.0535099881043137	0	0	1.54397732491254	0.000150306341019852	high	high	105	0	1.63101817059058e-05	0
624	70	1_70	1_3	70_1	1_3__70_1	1	70	1	1	-0.945134334029782	-0.0247090387390927	-0.945134334029782	-0.0247090387390927	-0.945134334029782	-0.0247090387390927	-0.945134334029782	-0.0247090387390927	DKO	negative	Unknown	0	0	0	none	none	0.946490011895686	0.0535099881043137	0	0	0.946490011895686	0.0535099881043137	0	0	0.946490011895686	0.0535099881043137	0	0	0.946490011895686	0.0535099881043137	0	0	1.54397732491254	0.000150306341019852	high	high	116	0	1.79227287597111e-05	0
625	71	1_71	1_1	71_2	1_1__71_2	1	71	1	1	-0.945134334029782	0.0206330181914382	0.143557632341981	-0.987667489796877	-0.945134334029782	0.0206330181914382	0.143557632341981	-0.987667489796877	DKO	negative	Unknown	1	-0.0837895481711003	-0.0837895481711003	negative	negative	0.945134334029782	0.053733621686169	0.00113204428404888	0	0.987667489796877	0.0105620842375293	0.00177042596559366	0	0.945134334029782	0.053733621686169	0.00113204428404888	0	0.987667489796877	0.0105620842375293	0.00177042596559366	0	0.936939741897461	9.12111739520971e-05	high	high	62	0	9.59344329383563e-06	0
626	71	1_71	1_2	71_2	1_2__71_2	1	71	1	1	-0.945134334029782	0.0206330181914382	0.143557632341981	-0.987667489796877	-0.945134334029782	0.0206330181914382	0.143557632341981	-0.987667489796877	DKO	negative	Unknown	1	-0.0837895481711003	-0.0837895481711003	negative	negative	0.945134334029782	0.053733621686169	0.00113204428404888	0	0.987667489796877	0.0105620842375293	0.00177042596559366	0	0.945134334029782	0.053733621686169	0.00113204428404888	0	0.987667489796877	0.0105620842375293	0.00177042596559366	0	0.936939741897461	9.12111739520971e-05	high	high	65	0	1.00042878954491e-05	0
627	71	1_71	1_3	71_2	1_3__71_2	1	71	1	1	-0.945134334029782	0.0206330181914382	0.143557632341981	-0.987667489796877	-0.945134334029782	0.0206330181914382	0.143557632341981	-0.987667489796877	DKO	negative	Unknown	1	-0.0837895481711003	-0.0837895481711003	negative	negative	0.945134334029782	0.053733621686169	0.00113204428404888	0	0.987667489796877	0.0105620842375293	0.00177042596559366	0	0.945134334029782	0.053733621686169	0.00113204428404888	0	0.987667489796877	0.0105620842375293	0.00177042596559366	0	0.936939741897461	9.12111739520971e-05	high	high	59	0	9.14572677717022e-06	0
628	71	1_71	1_1	71_3	1_1__71_3	1	71	1	1	-0.945134334029782	0.0206330181914382	0.143557632341981	-0.987667489796877	-0.945134334029782	0.0206330181914382	0.143557632341981	-0.987667489796877	DKO	negative	Unknown	1	-0.0837895481711003	-0.0837895481711003	negative	negative	0.945134334029782	0.053733621686169	0.00113204428404888	0	0.987667489796877	0.0105620842375293	0.00177042596559366	0	0.945134334029782	0.053733621686169	0.00113204428404888	0	0.987667489796877	0.0105620842375293	0.00177042596559366	0	0.936939741897461	9.12111739520971e-05	high	high	72	0	1.12178881793496e-05	0
629	71	1_71	1_2	71_3	1_2__71_3	1	71	1	1	-0.945134334029782	0.0206330181914382	0.143557632341981	-0.987667489796877	-0.945134334029782	0.0206330181914382	0.143557632341981	-0.987667489796877	DKO	negative	Unknown	1	-0.0837895481711003	-0.0837895481711003	negative	negative	0.945134334029782	0.053733621686169	0.00113204428404888	0	0.987667489796877	0.0105620842375293	0.00177042596559366	0	0.945134334029782	0.053733621686169	0.00113204428404888	0	0.987667489796877	0.0105620842375293	0.00177042596559366	0	0.936939741897461	9.12111739520971e-05	high	high	69	0	1.06542436649072e-05	0
630	71	1_71	1_3	71_3	1_3__71_3	1	71	1	1	-0.945134334029782	0.0206330181914382	0.143557632341981	-0.987667489796877	-0.945134334029782	0.0206330181914382	0.143557632341981	-0.987667489796877	DKO	negative	Unknown	1	-0.0837895481711003	-0.0837895481711003	negative	negative	0.945134334029782	0.053733621686169	0.00113204428404888	0	0.987667489796877	0.0105620842375293	0.00177042596559366	0	0.945134334029782	0.053733621686169	0.00113204428404888	0	0.987667489796877	0.0105620842375293	0.00177042596559366	0	0.936939741897461	9.12111739520971e-05	high	high	64	0	9.87004320908926e-06	0
631	71	1_71	1_1	71_1	1_1__71_1	1	71	1	1	-0.945134334029782	0.0206330181914382	0.143557632341981	-0.987667489796877	-0.945134334029782	0.0206330181914382	0.143557632341981	-0.987667489796877	DKO	negative	Unknown	1	-0.0837895481711003	-0.0837895481711003	negative	negative	0.945134334029782	0.053733621686169	0.00113204428404888	0	0.987667489796877	0.0105620842375293	0.00177042596559366	0	0.945134334029782	0.053733621686169	0.00113204428404888	0	0.987667489796877	0.0105620842375293	0.00177042596559366	0	0.936939741897461	9.12111739520971e-05	high	high	68	0	1.05722802696807e-05	0
632	71	1_71	1_2	71_1	1_2__71_1	1	71	1	1	-0.945134334029782	0.0206330181914382	0.143557632341981	-0.987667489796877	-0.945134334029782	0.0206330181914382	0.143557632341981	-0.987667489796877	DKO	negative	Unknown	1	-0.0837895481711003	-0.0837895481711003	negative	negative	0.945134334029782	0.053733621686169	0.00113204428404888	0	0.987667489796877	0.0105620842375293	0.00177042596559366	0	0.945134334029782	0.053733621686169	0.00113204428404888	0	0.987667489796877	0.0105620842375293	0.00177042596559366	0	0.936939741897461	9.12111739520971e-05	high	high	69	0	1.0673593582634e-05	0
633	71	1_71	1_3	71_1	1_3__71_1	1	71	1	1	-0.945134334029782	0.0206330181914382	0.143557632341981	-0.987667489796877	-0.945134334029782	0.0206330181914382	0.143557632341981	-0.987667489796877	DKO	negative	Unknown	1	-0.0837895481711003	-0.0837895481711003	negative	negative	0.945134334029782	0.053733621686169	0.00113204428404888	0	0.987667489796877	0.0105620842375293	0.00177042596559366	0	0.945134334029782	0.053733621686169	0.00113204428404888	0	0.987667489796877	0.0105620842375293	0.00177042596559366	0	0.936939741897461	9.12111739520971e-05	high	high	68	0	1.04959475696984e-05	0
634	72	1_72	1_1	72_2	1_1__72_2	1	72	1	1	-0.945134334029782	0.00858461549505592	-0.945134334029782	0.00858461549505592	-0.945134334029782	0.00858461549505592	-0.945134334029782	0.00858461549505592	DKO	negative	Unknown	0	0	0	none	none	0.945134334029782	0.0543946653239834	0.000471000646234495	0	0.945134334029782	0.0543946653239834	0.000471000646234495	0	0.945134334029782	0.0543946653239834	0.000471000646234495	0	0.945134334029782	0.0543946653239834	0.000471000646234495	0	0.9561166139789	9.30780442929099e-05	high	high	71	0	1.09550154667562e-05	0
635	72	1_72	1_2	72_2	1_2__72_2	1	72	1	1	-0.945134334029782	0.00858461549505592	-0.945134334029782	0.00858461549505592	-0.945134334029782	0.00858461549505592	-0.945134334029782	0.00858461549505592	DKO	negative	Unknown	0	0	0	none	none	0.945134334029782	0.0543946653239834	0.000471000646234495	0	0.945134334029782	0.0543946653239834	0.000471000646234495	0	0.945134334029782	0.0543946653239834	0.000471000646234495	0	0.945134334029782	0.0543946653239834	0.000471000646234495	0	0.9561166139789	9.30780442929099e-05	high	high	65	0	1.00260225054012e-05	0
636	72	1_72	1_3	72_2	1_3__72_2	1	72	1	1	-0.945134334029782	0.00858461549505592	-0.945134334029782	0.00858461549505592	-0.945134334029782	0.00858461549505592	-0.945134334029782	0.00858461549505592	DKO	negative	Unknown	0	0	0	none	none	0.945134334029782	0.0543946653239834	0.000471000646234495	0	0.945134334029782	0.0543946653239834	0.000471000646234495	0	0.945134334029782	0.0543946653239834	0.000471000646234495	0	0.945134334029782	0.0543946653239834	0.000471000646234495	0	0.9561166139789	9.30780442929099e-05	high	high	50	0	7.8071938647716e-06	0
637	72	1_72	1_1	72_3	1_1__72_3	1	72	1	1	-0.945134334029782	0.00858461549505592	-0.945134334029782	0.00858461549505592	-0.945134334029782	0.00858461549505592	-0.945134334029782	0.00858461549505592	DKO	negative	Unknown	0	0	0	none	none	0.945134334029782	0.0543946653239834	0.000471000646234495	0	0.945134334029782	0.0543946653239834	0.000471000646234495	0	0.945134334029782	0.0543946653239834	0.000471000646234495	0	0.945134334029782	0.0543946653239834	0.000471000646234495	0	0.9561166139789	9.30780442929099e-05	high	high	59	0	9.09091170081295e-06	0
638	72	1_72	1_2	72_3	1_2__72_3	1	72	1	1	-0.945134334029782	0.00858461549505592	-0.945134334029782	0.00858461549505592	-0.945134334029782	0.00858461549505592	-0.945134334029782	0.00858461549505592	DKO	negative	Unknown	0	0	0	none	none	0.945134334029782	0.0543946653239834	0.000471000646234495	0	0.945134334029782	0.0543946653239834	0.000471000646234495	0	0.945134334029782	0.0543946653239834	0.000471000646234495	0	0.945134334029782	0.0543946653239834	0.000471000646234495	0	0.9561166139789	9.30780442929099e-05	high	high	76	0	1.17587410090796e-05	0
639	72	1_72	1_3	72_3	1_3__72_3	1	72	1	1	-0.945134334029782	0.00858461549505592	-0.945134334029782	0.00858461549505592	-0.945134334029782	0.00858461549505592	-0.945134334029782	0.00858461549505592	DKO	negative	Unknown	0	0	0	none	none	0.945134334029782	0.0543946653239834	0.000471000646234495	0	0.945134334029782	0.0543946653239834	0.000471000646234495	0	0.945134334029782	0.0543946653239834	0.000471000646234495	0	0.945134334029782	0.0543946653239834	0.000471000646234495	0	0.9561166139789	9.30780442929099e-05	high	high	85	0	1.31819311871775e-05	0
640	72	1_72	1_1	72_1	1_1__72_1	1	72	1	1	-0.945134334029782	0.00858461549505592	-0.945134334029782	0.00858461549505592	-0.945134334029782	0.00858461549505592	-0.945134334029782	0.00858461549505592	DKO	negative	Unknown	0	0	0	none	none	0.945134334029782	0.0543946653239834	0.000471000646234495	0	0.945134334029782	0.0543946653239834	0.000471000646234495	0	0.945134334029782	0.0543946653239834	0.000471000646234495	0	0.945134334029782	0.0543946653239834	0.000471000646234495	0	0.9561166139789	9.30780442929099e-05	high	high	71	0	1.10477054373125e-05	0
641	72	1_72	1_2	72_1	1_2__72_1	1	72	1	1	-0.945134334029782	0.00858461549505592	-0.945134334029782	0.00858461549505592	-0.945134334029782	0.00858461549505592	-0.945134334029782	0.00858461549505592	DKO	negative	Unknown	0	0	0	none	none	0.945134334029782	0.0543946653239834	0.000471000646234495	0	0.945134334029782	0.0543946653239834	0.000471000646234495	0	0.945134334029782	0.0543946653239834	0.000471000646234495	0	0.945134334029782	0.0543946653239834	0.000471000646234495	0	0.9561166139789	9.30780442929099e-05	high	high	66	0	1.01853970068921e-05	0
642	72	1_72	1_3	72_1	1_3__72_1	1	72	1	1	-0.945134334029782	0.00858461549505592	-0.945134334029782	0.00858461549505592	-0.945134334029782	0.00858461549505592	-0.945134334029782	0.00858461549505592	DKO	negative	Unknown	0	0	0	none	none	0.945134334029782	0.0543946653239834	0.000471000646234495	0	0.945134334029782	0.0543946653239834	0.000471000646234495	0	0.945134334029782	0.0543946653239834	0.000471000646234495	0	0.945134334029782	0.0543946653239834	0.000471000646234495	0	0.9561166139789	9.30780442929099e-05	high	high	65	0	1.0062207388165e-05	0
643	73	1_73	1_1	73_2	1_1__73_2	1	73	1	1	-0.945134334029782	-0.0153719525784254	-0.945134334029782	-0.0153719525784254	-0.945134334029782	-0.0153719525784254	-0.945134334029782	-0.0153719525784254	DKO	negative	Unknown	0	0	0	none	none	0.94597772644526	0.05402227355474	0	0	0.94597772644526	0.05402227355474	0	0	0.94597772644526	0.05402227355474	0	0	0.94597772644526	0.05402227355474	0	0	0.964354461372964	9.38799995287175e-05	high	high	78	0	1.2101523784102e-05	0
644	73	1_73	1_2	73_2	1_2__73_2	1	73	1	1	-0.945134334029782	-0.0153719525784254	-0.945134334029782	-0.0153719525784254	-0.945134334029782	-0.0153719525784254	-0.945134334029782	-0.0153719525784254	DKO	negative	Unknown	0	0	0	none	none	0.94597772644526	0.05402227355474	0	0	0.94597772644526	0.05402227355474	0	0	0.94597772644526	0.05402227355474	0	0	0.94597772644526	0.05402227355474	0	0	0.964354461372964	9.38799995287175e-05	high	high	79	0	1.22890782617199e-05	0
645	73	1_73	1_3	73_2	1_3__73_2	1	73	1	1	-0.945134334029782	-0.0153719525784254	-0.945134334029782	-0.0153719525784254	-0.945134334029782	-0.0153719525784254	-0.945134334029782	-0.0153719525784254	DKO	negative	Unknown	0	0	0	none	none	0.94597772644526	0.05402227355474	0	0	0.94597772644526	0.05402227355474	0	0	0.94597772644526	0.05402227355474	0	0	0.94597772644526	0.05402227355474	0	0	0.964354461372964	9.38799995287175e-05	high	high	68	0	1.04563674997297e-05	0
646	73	1_73	1_1	73_3	1_1__73_3	1	73	1	1	-0.945134334029782	-0.0153719525784254	-0.945134334029782	-0.0153719525784254	-0.945134334029782	-0.0153719525784254	-0.945134334029782	-0.0153719525784254	DKO	negative	Unknown	0	0	0	none	none	0.94597772644526	0.05402227355474	0	0	0.94597772644526	0.05402227355474	0	0	0.94597772644526	0.05402227355474	0	0	0.94597772644526	0.05402227355474	0	0	0.964354461372964	9.38799995287175e-05	high	high	71	0	1.10147790185041e-05	0
647	73	1_73	1_2	73_3	1_2__73_3	1	73	1	1	-0.945134334029782	-0.0153719525784254	-0.945134334029782	-0.0153719525784254	-0.945134334029782	-0.0153719525784254	-0.945134334029782	-0.0153719525784254	DKO	negative	Unknown	0	0	0	none	none	0.94597772644526	0.05402227355474	0	0	0.94597772644526	0.05402227355474	0	0	0.94597772644526	0.05402227355474	0	0	0.94597772644526	0.05402227355474	0	0	0.964354461372964	9.38799995287175e-05	high	high	58	0	8.98781298718543e-06	0
648	73	1_73	1_3	73_3	1_3__73_3	1	73	1	1	-0.945134334029782	-0.0153719525784254	-0.945134334029782	-0.0153719525784254	-0.945134334029782	-0.0153719525784254	-0.945134334029782	-0.0153719525784254	DKO	negative	Unknown	0	0	0	none	none	0.94597772644526	0.05402227355474	0	0	0.94597772644526	0.05402227355474	0	0	0.94597772644526	0.05402227355474	0	0	0.94597772644526	0.05402227355474	0	0	0.964354461372964	9.38799995287175e-05	high	high	60	0	9.28969746505805e-06	0
649	73	1_73	1_1	73_1	1_1__73_1	1	73	1	1	-0.945134334029782	-0.0153719525784254	-0.945134334029782	-0.0153719525784254	-0.945134334029782	-0.0153719525784254	-0.945134334029782	-0.0153719525784254	DKO	negative	Unknown	0	0	0	none	none	0.94597772644526	0.05402227355474	0	0	0.94597772644526	0.05402227355474	0	0	0.94597772644526	0.05402227355474	0	0	0.94597772644526	0.05402227355474	0	0	0.964354461372964	9.38799995287175e-05	high	high	63	0	9.68143328438315e-06	0
650	73	1_73	1_2	73_1	1_2__73_1	1	73	1	1	-0.945134334029782	-0.0153719525784254	-0.945134334029782	-0.0153719525784254	-0.945134334029782	-0.0153719525784254	-0.945134334029782	-0.0153719525784254	DKO	negative	Unknown	0	0	0	none	none	0.94597772644526	0.05402227355474	0	0	0.94597772644526	0.05402227355474	0	0	0.94597772644526	0.05402227355474	0	0	0.94597772644526	0.05402227355474	0	0	0.964354461372964	9.38799995287175e-05	high	high	66	0	1.01471006177041e-05	0
651	73	1_73	1_3	73_1	1_3__73_1	1	73	1	1	-0.945134334029782	-0.0153719525784254	-0.945134334029782	-0.0153719525784254	-0.945134334029782	-0.0153719525784254	-0.945134334029782	-0.0153719525784254	DKO	negative	Unknown	0	0	0	none	none	0.94597772644526	0.05402227355474	0	0	0.94597772644526	0.05402227355474	0	0	0.94597772644526	0.05402227355474	0	0	0.94597772644526	0.05402227355474	0	0	0.964354461372964	9.38799995287175e-05	high	high	71	0	1.09582233181722e-05	0
652	74	1_74	1_1	74_2	1_1__74_2	1	74	1	1	-0.945134334029782	0.013813325855881	-0.945134334029782	0.013813325855881	-0.945134334029782	0.013813325855881	-0.945134334029782	0.013813325855881	DKO	negative	Unknown	0	0	0	none	none	0.945134334029782	0.0541077886478714	0.00075787732234654	0	0.945134334029782	0.0541077886478714	0.00075787732234654	0	0.945134334029782	0.0541077886478714	0.00075787732234654	0	0.945134334029782	0.0541077886478714	0.00075787732234654	0	0.889936569198785	8.66354105709462e-05	high	high	59	0	9.10762857159507e-06	0
653	74	1_74	1_2	74_2	1_2__74_2	1	74	1	1	-0.945134334029782	0.013813325855881	-0.945134334029782	0.013813325855881	-0.945134334029782	0.013813325855881	-0.945134334029782	0.013813325855881	DKO	negative	Unknown	0	0	0	none	none	0.945134334029782	0.0541077886478714	0.00075787732234654	0	0.945134334029782	0.0541077886478714	0.00075787732234654	0	0.945134334029782	0.0541077886478714	0.00075787732234654	0	0.945134334029782	0.0541077886478714	0.00075787732234654	0	0.889936569198785	8.66354105709462e-05	high	high	66	0	1.01535235797775e-05	0
654	74	1_74	1_3	74_2	1_3__74_2	1	74	1	1	-0.945134334029782	0.013813325855881	-0.945134334029782	0.013813325855881	-0.945134334029782	0.013813325855881	-0.945134334029782	0.013813325855881	DKO	negative	Unknown	0	0	0	none	none	0.945134334029782	0.0541077886478714	0.00075787732234654	0	0.945134334029782	0.0541077886478714	0.00075787732234654	0	0.945134334029782	0.0541077886478714	0.00075787732234654	0	0.945134334029782	0.0541077886478714	0.00075787732234654	0	0.889936569198785	8.66354105709462e-05	high	high	73	0	1.12481667509374e-05	0
655	74	1_74	1_1	74_3	1_1__74_3	1	74	1	1	-0.945134334029782	0.013813325855881	-0.945134334029782	0.013813325855881	-0.945134334029782	0.013813325855881	-0.945134334029782	0.013813325855881	DKO	negative	Unknown	0	0	0	none	none	0.945134334029782	0.0541077886478714	0.00075787732234654	0	0.945134334029782	0.0541077886478714	0.00075787732234654	0	0.945134334029782	0.0541077886478714	0.00075787732234654	0	0.945134334029782	0.0541077886478714	0.00075787732234654	0	0.889936569198785	8.66354105709462e-05	high	high	62	0	9.55738720612155e-06	0
656	74	1_74	1_2	74_3	1_2__74_3	1	74	1	1	-0.945134334029782	0.013813325855881	-0.945134334029782	0.013813325855881	-0.945134334029782	0.013813325855881	-0.945134334029782	0.013813325855881	DKO	negative	Unknown	0	0	0	none	none	0.945134334029782	0.0541077886478714	0.00075787732234654	0	0.945134334029782	0.0541077886478714	0.00075787732234654	0	0.945134334029782	0.0541077886478714	0.00075787732234654	0	0.945134334029782	0.0541077886478714	0.00075787732234654	0	0.889936569198785	8.66354105709462e-05	high	high	60	0	9.23533189859844e-06	0
657	74	1_74	1_3	74_3	1_3__74_3	1	74	1	1	-0.945134334029782	0.013813325855881	-0.945134334029782	0.013813325855881	-0.945134334029782	0.013813325855881	-0.945134334029782	0.013813325855881	DKO	negative	Unknown	0	0	0	none	none	0.945134334029782	0.0541077886478714	0.00075787732234654	0	0.945134334029782	0.0541077886478714	0.00075787732234654	0	0.945134334029782	0.0541077886478714	0.00075787732234654	0	0.945134334029782	0.0541077886478714	0.00075787732234654	0	0.889936569198785	8.66354105709462e-05	high	high	60	0	9.28340693339925e-06	0
658	74	1_74	1_1	74_1	1_1__74_1	1	74	1	1	-0.945134334029782	0.013813325855881	-0.945134334029782	0.013813325855881	-0.945134334029782	0.013813325855881	-0.945134334029782	0.013813325855881	DKO	negative	Unknown	0	0	0	none	none	0.945134334029782	0.0541077886478714	0.00075787732234654	0	0.945134334029782	0.0541077886478714	0.00075787732234654	0	0.945134334029782	0.0541077886478714	0.00075787732234654	0	0.945134334029782	0.0541077886478714	0.00075787732234654	0	0.889936569198785	8.66354105709462e-05	high	high	67	0	1.04279683553552e-05	0
659	74	1_74	1_2	74_1	1_2__74_1	1	74	1	1	-0.945134334029782	0.013813325855881	-0.945134334029782	0.013813325855881	-0.945134334029782	0.013813325855881	-0.945134334029782	0.013813325855881	DKO	negative	Unknown	0	0	0	none	none	0.945134334029782	0.0541077886478714	0.00075787732234654	0	0.945134334029782	0.0541077886478714	0.00075787732234654	0	0.945134334029782	0.0541077886478714	0.00075787732234654	0	0.945134334029782	0.0541077886478714	0.00075787732234654	0	0.889936569198785	8.66354105709462e-05	high	high	57	0	8.85579852424191e-06	0
660	74	1_74	1_3	74_1	1_3__74_1	1	74	1	1	-0.945134334029782	0.013813325855881	-0.945134334029782	0.013813325855881	-0.945134334029782	0.013813325855881	-0.945134334029782	0.013813325855881	DKO	negative	Unknown	0	0	0	none	none	0.945134334029782	0.0541077886478714	0.00075787732234654	0	0.945134334029782	0.0541077886478714	0.00075787732234654	0	0.945134334029782	0.0541077886478714	0.00075787732234654	0	0.945134334029782	0.0541077886478714	0.00075787732234654	0	0.889936569198785	8.66354105709462e-05	high	high	63	0	9.73149580463533e-06	0
661	75	1_75	1_1	75_2	1_1__75_2	1	75	1	1	-0.945134334029782	-0.0174882131745107	-0.945134334029782	-0.0174882131745107	-0.945134334029782	-0.0174882131745107	-0.945134334029782	-0.0174882131745107	DKO	negative	Unknown	0	0	0	none	none	0.946093836492231	0.0539061635077692	0	0	0.946093836492231	0.0539061635077692	0	0	0.946093836492231	0.0539061635077692	0	0	0.946093836492231	0.0539061635077692	0	0	1.42710094203341	0.000138928413909948	high	high	113	0	1.74954508648855e-05	0
662	75	1_75	1_2	75_2	1_2__75_2	1	75	1	1	-0.945134334029782	-0.0174882131745107	-0.945134334029782	-0.0174882131745107	-0.945134334029782	-0.0174882131745107	-0.945134334029782	-0.0174882131745107	DKO	negative	Unknown	0	0	0	none	none	0.946093836492231	0.0539061635077692	0	0	0.946093836492231	0.0539061635077692	0	0	0.946093836492231	0.0539061635077692	0	0	0.946093836492231	0.0539061635077692	0	0	1.42710094203341	0.000138928413909948	high	high	90	0	1.3945639702545e-05	0
663	75	1_75	1_3	75_2	1_3__75_2	1	75	1	1	-0.945134334029782	-0.0174882131745107	-0.945134334029782	-0.0174882131745107	-0.945134334029782	-0.0174882131745107	-0.945134334029782	-0.0174882131745107	DKO	negative	Unknown	0	0	0	none	none	0.946093836492231	0.0539061635077692	0	0	0.946093836492231	0.0539061635077692	0	0	0.946093836492231	0.0539061635077692	0	0	0.946093836492231	0.0539061635077692	0	0	1.42710094203341	0.000138928413909948	high	high	92	0	1.42674504368596e-05	0
664	75	1_75	1_1	75_3	1_1__75_3	1	75	1	1	-0.945134334029782	-0.0174882131745107	-0.945134334029782	-0.0174882131745107	-0.945134334029782	-0.0174882131745107	-0.945134334029782	-0.0174882131745107	DKO	negative	Unknown	0	0	0	none	none	0.946093836492231	0.0539061635077692	0	0	0.946093836492231	0.0539061635077692	0	0	0.946093836492231	0.0539061635077692	0	0	0.946093836492231	0.0539061635077692	0	0	1.42710094203341	0.000138928413909948	high	high	95	0	1.47761840136443e-05	0
665	75	1_75	1_2	75_3	1_2__75_3	1	75	1	1	-0.945134334029782	-0.0174882131745107	-0.945134334029782	-0.0174882131745107	-0.945134334029782	-0.0174882131745107	-0.945134334029782	-0.0174882131745107	DKO	negative	Unknown	0	0	0	none	none	0.946093836492231	0.0539061635077692	0	0	0.946093836492231	0.0539061635077692	0	0	0.946093836492231	0.0539061635077692	0	0	0.946093836492231	0.0539061635077692	0	0	1.42710094203341	0.000138928413909948	high	high	116	0	1.79528247119995e-05	0
666	75	1_75	1_3	75_3	1_3__75_3	1	75	1	1	-0.945134334029782	-0.0174882131745107	-0.945134334029782	-0.0174882131745107	-0.945134334029782	-0.0174882131745107	-0.945134334029782	-0.0174882131745107	DKO	negative	Unknown	0	0	0	none	none	0.946093836492231	0.0539061635077692	0	0	0.946093836492231	0.0539061635077692	0	0	0.946093836492231	0.0539061635077692	0	0	0.946093836492231	0.0539061635077692	0	0	1.42710094203341	0.000138928413909948	high	high	108	0	1.6768298899923e-05	0
667	75	1_75	1_1	75_1	1_1__75_1	1	75	1	1	-0.945134334029782	-0.0174882131745107	-0.945134334029782	-0.0174882131745107	-0.945134334029782	-0.0174882131745107	-0.945134334029782	-0.0174882131745107	DKO	negative	Unknown	0	0	0	none	none	0.946093836492231	0.0539061635077692	0	0	0.946093836492231	0.0539061635077692	0	0	0.946093836492231	0.0539061635077692	0	0	0.946093836492231	0.0539061635077692	0	0	1.42710094203341	0.000138928413909948	high	high	88	0	1.35678501154131e-05	0
668	75	1_75	1_2	75_1	1_2__75_1	1	75	1	1	-0.945134334029782	-0.0174882131745107	-0.945134334029782	-0.0174882131745107	-0.945134334029782	-0.0174882131745107	-0.945134334029782	-0.0174882131745107	DKO	negative	Unknown	0	0	0	none	none	0.946093836492231	0.0539061635077692	0	0	0.946093836492231	0.0539061635077692	0	0	0.946093836492231	0.0539061635077692	0	0	0.946093836492231	0.0539061635077692	0	0	1.42710094203341	0.000138928413909948	high	high	112	0	1.72928244004824e-05	0
669	75	1_75	1_3	75_1	1_3__75_1	1	75	1	1	-0.945134334029782	-0.0174882131745107	-0.945134334029782	-0.0174882131745107	-0.945134334029782	-0.0174882131745107	-0.945134334029782	-0.0174882131745107	DKO	negative	Unknown	0	0	0	none	none	0.946093836492231	0.0539061635077692	0	0	0.946093836492231	0.0539061635077692	0	0	0.946093836492231	0.0539061635077692	0	0	0.946093836492231	0.0539061635077692	0	0	1.42710094203341	0.000138928413909948	high	high	93	0	1.44098396656997e-05	0
670	76	1_76	1_1	76_2	1_1__76_2	1	76	1	1	-0.945134334029782	-0.00370395933277905	-0.945134334029782	-0.00370395933277905	-0.945134334029782	-0.00370395933277905	-0.945134334029782	-0.00370395933277905	DKO	negative	Unknown	0	0	0	none	none	0.945337554225302	0.0546624457746984	0	0	0.945337554225302	0.0546624457746984	0	0	0.945337554225302	0.0546624457746984	0	0	0.945337554225302	0.0546624457746984	0	0	1.12614868347041	0.000109630682604972	high	high	86	0	1.32381809923467e-05	0
671	76	1_76	1_2	76_2	1_2__76_2	1	76	1	1	-0.945134334029782	-0.00370395933277905	-0.945134334029782	-0.00370395933277905	-0.945134334029782	-0.00370395933277905	-0.945134334029782	-0.00370395933277905	DKO	negative	Unknown	0	0	0	none	none	0.945337554225302	0.0546624457746984	0	0	0.945337554225302	0.0546624457746984	0	0	0.945337554225302	0.0546624457746984	0	0	0.945337554225302	0.0546624457746984	0	0	1.12614868347041	0.000109630682604972	high	high	75	0	1.15662951054135e-05	0
672	76	1_76	1_3	76_2	1_3__76_2	1	76	1	1	-0.945134334029782	-0.00370395933277905	-0.945134334029782	-0.00370395933277905	-0.945134334029782	-0.00370395933277905	-0.945134334029782	-0.00370395933277905	DKO	negative	Unknown	0	0	0	none	none	0.945337554225302	0.0546624457746984	0	0	0.945337554225302	0.0546624457746984	0	0	0.945337554225302	0.0546624457746984	0	0	0.945337554225302	0.0546624457746984	0	0	1.12614868347041	0.000109630682604972	high	high	76	0	1.16843147656001e-05	0
673	76	1_76	1_1	76_3	1_1__76_3	1	76	1	1	-0.945134334029782	-0.00370395933277905	-0.945134334029782	-0.00370395933277905	-0.945134334029782	-0.00370395933277905	-0.945134334029782	-0.00370395933277905	DKO	negative	Unknown	0	0	0	none	none	0.945337554225302	0.0546624457746984	0	0	0.945337554225302	0.0546624457746984	0	0	0.945337554225302	0.0546624457746984	0	0	0.945337554225302	0.0546624457746984	0	0	1.12614868347041	0.000109630682604972	high	high	83	0	1.27700436717102e-05	0
674	76	1_76	1_2	76_3	1_2__76_3	1	76	1	1	-0.945134334029782	-0.00370395933277905	-0.945134334029782	-0.00370395933277905	-0.945134334029782	-0.00370395933277905	-0.945134334029782	-0.00370395933277905	DKO	negative	Unknown	0	0	0	none	none	0.945337554225302	0.0546624457746984	0	0	0.945337554225302	0.0546624457746984	0	0	0.945337554225302	0.0546624457746984	0	0	0.945337554225302	0.0546624457746984	0	0	1.12614868347041	0.000109630682604972	high	high	93	0	1.43890896492641e-05	0
675	76	1_76	1_3	76_3	1_3__76_3	1	76	1	1	-0.945134334029782	-0.00370395933277905	-0.945134334029782	-0.00370395933277905	-0.945134334029782	-0.00370395933277905	-0.945134334029782	-0.00370395933277905	DKO	negative	Unknown	0	0	0	none	none	0.945337554225302	0.0546624457746984	0	0	0.945337554225302	0.0546624457746984	0	0	0.945337554225302	0.0546624457746984	0	0	0.945337554225302	0.0546624457746984	0	0	1.12614868347041	0.000109630682604972	high	high	77	0	1.18855960817643e-05	0
676	76	1_76	1_1	76_1	1_1__76_1	1	76	1	1	-0.945134334029782	-0.00370395933277905	-0.945134334029782	-0.00370395933277905	-0.945134334029782	-0.00370395933277905	-0.945134334029782	-0.00370395933277905	DKO	negative	Unknown	0	0	0	none	none	0.945337554225302	0.0546624457746984	0	0	0.945337554225302	0.0546624457746984	0	0	0.945337554225302	0.0546624457746984	0	0	0.945337554225302	0.0546624457746984	0	0	1.12614868347041	0.000109630682604972	high	high	70	0	1.0781199456584e-05	0
677	76	1_76	1_2	76_1	1_2__76_1	1	76	1	1	-0.945134334029782	-0.00370395933277905	-0.945134334029782	-0.00370395933277905	-0.945134334029782	-0.00370395933277905	-0.945134334029782	-0.00370395933277905	DKO	negative	Unknown	0	0	0	none	none	0.945337554225302	0.0546624457746984	0	0	0.945337554225302	0.0546624457746984	0	0	0.945337554225302	0.0546624457746984	0	0	0.945337554225302	0.0546624457746984	0	0	1.12614868347041	0.000109630682604972	high	high	76	0	1.17013671220067e-05	0
678	76	1_76	1_3	76_1	1_3__76_1	1	76	1	1	-0.945134334029782	-0.00370395933277905	-0.945134334029782	-0.00370395933277905	-0.945134334029782	-0.00370395933277905	-0.945134334029782	-0.00370395933277905	DKO	negative	Unknown	0	0	0	none	none	0.945337554225302	0.0546624457746984	0	0	0.945337554225302	0.0546624457746984	0	0	0.945337554225302	0.0546624457746984	0	0	0.945337554225302	0.0546624457746984	0	0	1.12614868347041	0.000109630682604972	high	high	83	0	1.28361075441821e-05	0
679	77	1_77	1_1	77_2	1_1__77_2	1	77	1	1	-0.945134334029782	0.00783866565907374	-0.945134334029782	0.00783866565907374	-0.945134334029782	0.00783866565907374	-0.945134334029782	0.00783866565907374	DKO	negative	Unknown	0	0	0	none	none	0.945134334029782	0.054435592358515	0.000430073611702958	0	0.945134334029782	0.054435592358515	0.000430073611702958	0	0.945134334029782	0.054435592358515	0.000430073611702958	0	0.945134334029782	0.054435592358515	0.000430073611702958	0	1.29847366427301	0.000126406536053611	high	high	88	0	1.3563420692927e-05	0
680	77	1_77	1_2	77_2	1_2__77_2	1	77	1	1	-0.945134334029782	0.00783866565907374	-0.945134334029782	0.00783866565907374	-0.945134334029782	0.00783866565907374	-0.945134334029782	0.00783866565907374	DKO	negative	Unknown	0	0	0	none	none	0.945134334029782	0.054435592358515	0.000430073611702958	0	0.945134334029782	0.054435592358515	0.000430073611702958	0	0.945134334029782	0.054435592358515	0.000430073611702958	0	0.945134334029782	0.054435592358515	0.000430073611702958	0	1.29847366427301	0.000126406536053611	high	high	90	0	1.39575453586722e-05	0
681	77	1_77	1_3	77_2	1_3__77_2	1	77	1	1	-0.945134334029782	0.00783866565907374	-0.945134334029782	0.00783866565907374	-0.945134334029782	0.00783866565907374	-0.945134334029782	0.00783866565907374	DKO	negative	Unknown	0	0	0	none	none	0.945134334029782	0.054435592358515	0.000430073611702958	0	0.945134334029782	0.054435592358515	0.000430073611702958	0	0.945134334029782	0.054435592358515	0.000430073611702958	0	0.945134334029782	0.054435592358515	0.000430073611702958	0	1.29847366427301	0.000126406536053611	high	high	82	0	1.27271557852726e-05	0
682	77	1_77	1_1	77_3	1_1__77_3	1	77	1	1	-0.945134334029782	0.00783866565907374	-0.945134334029782	0.00783866565907374	-0.945134334029782	0.00783866565907374	-0.945134334029782	0.00783866565907374	DKO	negative	Unknown	0	0	0	none	none	0.945134334029782	0.054435592358515	0.000430073611702958	0	0.945134334029782	0.054435592358515	0.000430073611702958	0	0.945134334029782	0.054435592358515	0.000430073611702958	0	0.945134334029782	0.054435592358515	0.000430073611702958	0	1.29847366427301	0.000126406536053611	high	high	96	0	1.48658590364849e-05	0
683	77	1_77	1_2	77_3	1_2__77_3	1	77	1	1	-0.945134334029782	0.00783866565907374	-0.945134334029782	0.00783866565907374	-0.945134334029782	0.00783866565907374	-0.945134334029782	0.00783866565907374	DKO	negative	Unknown	0	0	0	none	none	0.945134334029782	0.054435592358515	0.000430073611702958	0	0.945134334029782	0.054435592358515	0.000430073611702958	0	0.945134334029782	0.054435592358515	0.000430073611702958	0	0.945134334029782	0.054435592358515	0.000430073611702958	0	1.29847366427301	0.000126406536053611	high	high	96	0	1.48367898300191e-05	0
684	77	1_77	1_3	77_3	1_3__77_3	1	77	1	1	-0.945134334029782	0.00783866565907374	-0.945134334029782	0.00783866565907374	-0.945134334029782	0.00783866565907374	-0.945134334029782	0.00783866565907374	DKO	negative	Unknown	0	0	0	none	none	0.945134334029782	0.054435592358515	0.000430073611702958	0	0.945134334029782	0.054435592358515	0.000430073611702958	0	0.945134334029782	0.054435592358515	0.000430073611702958	0	0.945134334029782	0.054435592358515	0.000430073611702958	0	1.29847366427301	0.000126406536053611	high	high	96	0	1.48173282735833e-05	0
685	77	1_77	1_1	77_1	1_1__77_1	1	77	1	1	-0.945134334029782	0.00783866565907374	-0.945134334029782	0.00783866565907374	-0.945134334029782	0.00783866565907374	-0.945134334029782	0.00783866565907374	DKO	negative	Unknown	0	0	0	none	none	0.945134334029782	0.054435592358515	0.000430073611702958	0	0.945134334029782	0.054435592358515	0.000430073611702958	0	0.945134334029782	0.054435592358515	0.000430073611702958	0	0.945134334029782	0.054435592358515	0.000430073611702958	0	1.29847366427301	0.000126406536053611	high	high	91	0	1.40957526432824e-05	0
686	77	1_77	1_2	77_1	1_2__77_1	1	77	1	1	-0.945134334029782	0.00783866565907374	-0.945134334029782	0.00783866565907374	-0.945134334029782	0.00783866565907374	-0.945134334029782	0.00783866565907374	DKO	negative	Unknown	0	0	0	none	none	0.945134334029782	0.054435592358515	0.000430073611702958	0	0.945134334029782	0.054435592358515	0.000430073611702958	0	0.945134334029782	0.054435592358515	0.000430073611702958	0	0.945134334029782	0.054435592358515	0.000430073611702958	0	1.29847366427301	0.000126406536053611	high	high	85	0	1.31105314973922e-05	0
687	77	1_77	1_3	77_1	1_3__77_1	1	77	1	1	-0.945134334029782	0.00783866565907374	-0.945134334029782	0.00783866565907374	-0.945134334029782	0.00783866565907374	-0.945134334029782	0.00783866565907374	DKO	negative	Unknown	0	0	0	none	none	0.945134334029782	0.054435592358515	0.000430073611702958	0	0.945134334029782	0.054435592358515	0.000430073611702958	0	0.945134334029782	0.054435592358515	0.000430073611702958	0	0.945134334029782	0.054435592358515	0.000430073611702958	0	1.29847366427301	0.000126406536053611	high	high	102	0	1.58405823070487e-05	0
688	78	1_78	1_1	78_2	1_1__78_2	1	78	1	1	-0.945134334029782	0.0199206517660059	-0.945134334029782	0.0199206517660059	-0.945134334029782	0.0199206517660059	-0.945134334029782	0.0199206517660059	DKO	negative	Unknown	0	0	0	none	none	0.945134334029782	0.0537727061445152	0.00109295982570271	0	0.945134334029782	0.0537727061445152	0.00109295982570271	0	0.945134334029782	0.0537727061445152	0.00109295982570271	0	0.945134334029782	0.0537727061445152	0.00109295982570271	0	1.12265610499666	0.000109290679754772	high	high	70	0	1.07663993135914e-05	0
689	78	1_78	1_2	78_2	1_2__78_2	1	78	1	1	-0.945134334029782	0.0199206517660059	-0.945134334029782	0.0199206517660059	-0.945134334029782	0.0199206517660059	-0.945134334029782	0.0199206517660059	DKO	negative	Unknown	0	0	0	none	none	0.945134334029782	0.0537727061445152	0.00109295982570271	0	0.945134334029782	0.0537727061445152	0.00109295982570271	0	0.945134334029782	0.0537727061445152	0.00109295982570271	0	0.945134334029782	0.0537727061445152	0.00109295982570271	0	1.12265610499666	0.000109290679754772	high	high	87	0	1.34458192216366e-05	0
690	78	1_78	1_3	78_2	1_3__78_2	1	78	1	1	-0.945134334029782	0.0199206517660059	-0.945134334029782	0.0199206517660059	-0.945134334029782	0.0199206517660059	-0.945134334029782	0.0199206517660059	DKO	negative	Unknown	0	0	0	none	none	0.945134334029782	0.0537727061445152	0.00109295982570271	0	0.945134334029782	0.0537727061445152	0.00109295982570271	0	0.945134334029782	0.0537727061445152	0.00109295982570271	0	0.945134334029782	0.0537727061445152	0.00109295982570271	0	1.12265610499666	0.000109290679754772	high	high	79	0	1.21962281567671e-05	0
691	78	1_78	1_1	78_3	1_1__78_3	1	78	1	1	-0.945134334029782	0.0199206517660059	-0.945134334029782	0.0199206517660059	-0.945134334029782	0.0199206517660059	-0.945134334029782	0.0199206517660059	DKO	negative	Unknown	0	0	0	none	none	0.945134334029782	0.0537727061445152	0.00109295982570271	0	0.945134334029782	0.0537727061445152	0.00109295982570271	0	0.945134334029782	0.0537727061445152	0.00109295982570271	0	0.945134334029782	0.0537727061445152	0.00109295982570271	0	1.12265610499666	0.000109290679754772	high	high	91	0	1.41230501739899e-05	0
692	78	1_78	1_2	78_3	1_2__78_3	1	78	1	1	-0.945134334029782	0.0199206517660059	-0.945134334029782	0.0199206517660059	-0.945134334029782	0.0199206517660059	-0.945134334029782	0.0199206517660059	DKO	negative	Unknown	0	0	0	none	none	0.945134334029782	0.0537727061445152	0.00109295982570271	0	0.945134334029782	0.0537727061445152	0.00109295982570271	0	0.945134334029782	0.0537727061445152	0.00109295982570271	0	0.945134334029782	0.0537727061445152	0.00109295982570271	0	1.12265610499666	0.000109290679754772	high	high	83	0	1.28659928883856e-05	0
693	78	1_78	1_3	78_3	1_3__78_3	1	78	1	1	-0.945134334029782	0.0199206517660059	-0.945134334029782	0.0199206517660059	-0.945134334029782	0.0199206517660059	-0.945134334029782	0.0199206517660059	DKO	negative	Unknown	0	0	0	none	none	0.945134334029782	0.0537727061445152	0.00109295982570271	0	0.945134334029782	0.0537727061445152	0.00109295982570271	0	0.945134334029782	0.0537727061445152	0.00109295982570271	0	0.945134334029782	0.0537727061445152	0.00109295982570271	0	1.12265610499666	0.000109290679754772	high	high	67	0	1.02934251380069e-05	0
694	78	1_78	1_1	78_1	1_1__78_1	1	78	1	1	-0.945134334029782	0.0199206517660059	-0.945134334029782	0.0199206517660059	-0.945134334029782	0.0199206517660059	-0.945134334029782	0.0199206517660059	DKO	negative	Unknown	0	0	0	none	none	0.945134334029782	0.0537727061445152	0.00109295982570271	0	0.945134334029782	0.0537727061445152	0.00109295982570271	0	0.945134334029782	0.0537727061445152	0.00109295982570271	0	0.945134334029782	0.0537727061445152	0.00109295982570271	0	1.12265610499666	0.000109290679754772	high	high	76	0	1.18008779950242e-05	0
695	78	1_78	1_2	78_1	1_2__78_1	1	78	1	1	-0.945134334029782	0.0199206517660059	-0.945134334029782	0.0199206517660059	-0.945134334029782	0.0199206517660059	-0.945134334029782	0.0199206517660059	DKO	negative	Unknown	0	0	0	none	none	0.945134334029782	0.0537727061445152	0.00109295982570271	0	0.945134334029782	0.0537727061445152	0.00109295982570271	0	0.945134334029782	0.0537727061445152	0.00109295982570271	0	0.945134334029782	0.0537727061445152	0.00109295982570271	0	1.12265610499666	0.000109290679754772	high	high	82	0	1.26386703051231e-05	0
696	78	1_78	1_3	78_1	1_3__78_1	1	78	1	1	-0.945134334029782	0.0199206517660059	-0.945134334029782	0.0199206517660059	-0.945134334029782	0.0199206517660059	-0.945134334029782	0.0199206517660059	DKO	negative	Unknown	0	0	0	none	none	0.945134334029782	0.0537727061445152	0.00109295982570271	0	0.945134334029782	0.0537727061445152	0.00109295982570271	0	0.945134334029782	0.0537727061445152	0.00109295982570271	0	0.945134334029782	0.0537727061445152	0.00109295982570271	0	1.12265610499666	0.000109290679754772	high	high	80	0	1.23779400135536e-05	0
697	79	1_79	1_1	79_2	1_1__79_2	1	79	1	1	-0.945134334029782	-0.019695036043413	-0.945134334029782	-0.019695036043413	-0.945134334029782	-0.019695036043413	-0.945134334029782	-0.019695036043413	DKO	negative	Unknown	0	0	0	none	none	0.946214915298611	0.0537850847013886	0	0	0.946214915298611	0.0537850847013886	0	0	0.946214915298611	0.0537850847013886	0	0	0.946214915298611	0.0537850847013886	0	0	0.933523996143965	9.08786507746008e-05	high	high	74	0	1.14954405563207e-05	0
698	79	1_79	1_2	79_2	1_2__79_2	1	79	1	1	-0.945134334029782	-0.019695036043413	-0.945134334029782	-0.019695036043413	-0.945134334029782	-0.019695036043413	-0.945134334029782	-0.019695036043413	DKO	negative	Unknown	0	0	0	none	none	0.946214915298611	0.0537850847013886	0	0	0.946214915298611	0.0537850847013886	0	0	0.946214915298611	0.0537850847013886	0	0	0.946214915298611	0.0537850847013886	0	0	0.933523996143965	9.08786507746008e-05	high	high	57	0	8.84632588316897e-06	0
699	79	1_79	1_3	79_2	1_3__79_2	1	79	1	1	-0.945134334029782	-0.019695036043413	-0.945134334029782	-0.019695036043413	-0.945134334029782	-0.019695036043413	-0.945134334029782	-0.019695036043413	DKO	negative	Unknown	0	0	0	none	none	0.946214915298611	0.0537850847013886	0	0	0.946214915298611	0.0537850847013886	0	0	0.946214915298611	0.0537850847013886	0	0	0.946214915298611	0.0537850847013886	0	0	0.933523996143965	9.08786507746008e-05	high	high	70	0	1.07807281194876e-05	0
700	79	1_79	1_1	79_3	1_1__79_3	1	79	1	1	-0.945134334029782	-0.019695036043413	-0.945134334029782	-0.019695036043413	-0.945134334029782	-0.019695036043413	-0.945134334029782	-0.019695036043413	DKO	negative	Unknown	0	0	0	none	none	0.946214915298611	0.0537850847013886	0	0	0.946214915298611	0.0537850847013886	0	0	0.946214915298611	0.0537850847013886	0	0	0.946214915298611	0.0537850847013886	0	0	0.933523996143965	9.08786507746008e-05	high	high	66	0	1.02616606044749e-05	0
701	79	1_79	1_2	79_3	1_2__79_3	1	79	1	1	-0.945134334029782	-0.019695036043413	-0.945134334029782	-0.019695036043413	-0.945134334029782	-0.019695036043413	-0.945134334029782	-0.019695036043413	DKO	negative	Unknown	0	0	0	none	none	0.946214915298611	0.0537850847013886	0	0	0.946214915298611	0.0537850847013886	0	0	0.946214915298611	0.0537850847013886	0	0	0.946214915298611	0.0537850847013886	0	0	0.933523996143965	9.08786507746008e-05	high	high	66	0	1.02335970924845e-05	0
702	79	1_79	1_3	79_3	1_3__79_3	1	79	1	1	-0.945134334029782	-0.019695036043413	-0.945134334029782	-0.019695036043413	-0.945134334029782	-0.019695036043413	-0.945134334029782	-0.019695036043413	DKO	negative	Unknown	0	0	0	none	none	0.946214915298611	0.0537850847013886	0	0	0.946214915298611	0.0537850847013886	0	0	0.946214915298611	0.0537850847013886	0	0	0.946214915298611	0.0537850847013886	0	0	0.933523996143965	9.08786507746008e-05	high	high	63	0	9.67949278934703e-06	0
703	79	1_79	1_1	79_1	1_1__79_1	1	79	1	1	-0.945134334029782	-0.019695036043413	-0.945134334029782	-0.019695036043413	-0.945134334029782	-0.019695036043413	-0.945134334029782	-0.019695036043413	DKO	negative	Unknown	0	0	0	none	none	0.946214915298611	0.0537850847013886	0	0	0.946214915298611	0.0537850847013886	0	0	0.946214915298611	0.0537850847013886	0	0	0.946214915298611	0.0537850847013886	0	0	0.933523996143965	9.08786507746008e-05	high	high	64	0	9.85152198978105e-06	0
704	79	1_79	1_2	79_1	1_2__79_1	1	79	1	1	-0.945134334029782	-0.019695036043413	-0.945134334029782	-0.019695036043413	-0.945134334029782	-0.019695036043413	-0.945134334029782	-0.019695036043413	DKO	negative	Unknown	0	0	0	none	none	0.946214915298611	0.0537850847013886	0	0	0.946214915298611	0.0537850847013886	0	0	0.946214915298611	0.0537850847013886	0	0	0.946214915298611	0.0537850847013886	0	0	0.933523996143965	9.08786507746008e-05	high	high	65	0	1.01021760331922e-05	0
705	79	1_79	1_3	79_1	1_3__79_1	1	79	1	1	-0.945134334029782	-0.019695036043413	-0.945134334029782	-0.019695036043413	-0.945134334029782	-0.019695036043413	-0.945134334029782	-0.019695036043413	DKO	negative	Unknown	0	0	0	none	none	0.946214915298611	0.0537850847013886	0	0	0.946214915298611	0.0537850847013886	0	0	0.946214915298611	0.0537850847013886	0	0	0.946214915298611	0.0537850847013886	0	0	0.933523996143965	9.08786507746008e-05	high	high	69	0	1.06402832024398e-05	0
706	80	1_80	1_1	80_2	1_1__80_2	1	80	1	1	-0.945134334029782	0.00326152798952535	-0.945134334029782	0.00326152798952535	-0.945134334029782	0.00326152798952535	-0.945134334029782	0.00326152798952535	DKO	negative	Unknown	0	0	0	none	none	0.945134334029782	0.0546867200649921	0.000178945905225814	0	0.945134334029782	0.0546867200649921	0.000178945905225814	0	0.945134334029782	0.0546867200649921	0.000178945905225814	0	0.945134334029782	0.0546867200649921	0.000178945905225814	0	1.10676676101499	0.000107743850590538	high	high	71	0	1.09407438604713e-05	0
707	80	1_80	1_2	80_2	1_2__80_2	1	80	1	1	-0.945134334029782	0.00326152798952535	-0.945134334029782	0.00326152798952535	-0.945134334029782	0.00326152798952535	-0.945134334029782	0.00326152798952535	DKO	negative	Unknown	0	0	0	none	none	0.945134334029782	0.0546867200649921	0.000178945905225814	0	0.945134334029782	0.0546867200649921	0.000178945905225814	0	0.945134334029782	0.0546867200649921	0.000178945905225814	0	0.945134334029782	0.0546867200649921	0.000178945905225814	0	1.10676676101499	0.000107743850590538	high	high	70	0	1.07813613429288e-05	0
708	80	1_80	1_3	80_2	1_3__80_2	1	80	1	1	-0.945134334029782	0.00326152798952535	-0.945134334029782	0.00326152798952535	-0.945134334029782	0.00326152798952535	-0.945134334029782	0.00326152798952535	DKO	negative	Unknown	0	0	0	none	none	0.945134334029782	0.0546867200649921	0.000178945905225814	0	0.945134334029782	0.0546867200649921	0.000178945905225814	0	0.945134334029782	0.0546867200649921	0.000178945905225814	0	0.945134334029782	0.0546867200649921	0.000178945905225814	0	1.10676676101499	0.000107743850590538	high	high	72	0	1.11230408639914e-05	0
709	80	1_80	1_1	80_3	1_1__80_3	1	80	1	1	-0.945134334029782	0.00326152798952535	-0.945134334029782	0.00326152798952535	-0.945134334029782	0.00326152798952535	-0.945134334029782	0.00326152798952535	DKO	negative	Unknown	0	0	0	none	none	0.945134334029782	0.0546867200649921	0.000178945905225814	0	0.945134334029782	0.0546867200649921	0.000178945905225814	0	0.945134334029782	0.0546867200649921	0.000178945905225814	0	0.945134334029782	0.0546867200649921	0.000178945905225814	0	1.10676676101499	0.000107743850590538	high	high	79	0	1.21558571231418e-05	0
710	80	1_80	1_2	80_3	1_2__80_3	1	80	1	1	-0.945134334029782	0.00326152798952535	-0.945134334029782	0.00326152798952535	-0.945134334029782	0.00326152798952535	-0.945134334029782	0.00326152798952535	DKO	negative	Unknown	0	0	0	none	none	0.945134334029782	0.0546867200649921	0.000178945905225814	0	0.945134334029782	0.0546867200649921	0.000178945905225814	0	0.945134334029782	0.0546867200649921	0.000178945905225814	0	0.945134334029782	0.0546867200649921	0.000178945905225814	0	1.10676676101499	0.000107743850590538	high	high	89	0	1.36969974850136e-05	0
711	80	1_80	1_3	80_3	1_3__80_3	1	80	1	1	-0.945134334029782	0.00326152798952535	-0.945134334029782	0.00326152798952535	-0.945134334029782	0.00326152798952535	-0.945134334029782	0.00326152798952535	DKO	negative	Unknown	0	0	0	none	none	0.945134334029782	0.0546867200649921	0.000178945905225814	0	0.945134334029782	0.0546867200649921	0.000178945905225814	0	0.945134334029782	0.0546867200649921	0.000178945905225814	0	0.945134334029782	0.0546867200649921	0.000178945905225814	0	1.10676676101499	0.000107743850590538	high	high	90	0	1.38627666765592e-05	0
712	80	1_80	1_1	80_1	1_1__80_1	1	80	1	1	-0.945134334029782	0.00326152798952535	-0.945134334029782	0.00326152798952535	-0.945134334029782	0.00326152798952535	-0.945134334029782	0.00326152798952535	DKO	negative	Unknown	0	0	0	none	none	0.945134334029782	0.0546867200649921	0.000178945905225814	0	0.945134334029782	0.0546867200649921	0.000178945905225814	0	0.945134334029782	0.0546867200649921	0.000178945905225814	0	0.945134334029782	0.0546867200649921	0.000178945905225814	0	1.10676676101499	0.000107743850590538	high	high	73	0	1.12601525961507e-05	0
713	80	1_80	1_2	80_1	1_2__80_1	1	80	1	1	-0.945134334029782	0.00326152798952535	-0.945134334029782	0.00326152798952535	-0.945134334029782	0.00326152798952535	-0.945134334029782	0.00326152798952535	DKO	negative	Unknown	0	0	0	none	none	0.945134334029782	0.0546867200649921	0.000178945905225814	0	0.945134334029782	0.0546867200649921	0.000178945905225814	0	0.945134334029782	0.0546867200649921	0.000178945905225814	0	0.945134334029782	0.0546867200649921	0.000178945905225814	0	1.10676676101499	0.000107743850590538	high	high	79	0	1.2243665976966e-05	0
714	80	1_80	1_3	80_1	1_3__80_1	1	80	1	1	-0.945134334029782	0.00326152798952535	-0.945134334029782	0.00326152798952535	-0.945134334029782	0.00326152798952535	-0.945134334029782	0.00326152798952535	DKO	negative	Unknown	0	0	0	none	none	0.945134334029782	0.0546867200649921	0.000178945905225814	0	0.945134334029782	0.0546867200649921	0.000178945905225814	0	0.945134334029782	0.0546867200649921	0.000178945905225814	0	0.945134334029782	0.0546867200649921	0.000178945905225814	0	1.10676676101499	0.000107743850590538	high	high	83	0	1.28797532512825e-05	0
715	81	1_81	1_1	81_2	1_1__81_2	1	81	1	1	-0.945134334029782	-0.0123739689821377	-0.945134334029782	-0.0123739689821377	-0.945134334029782	-0.0123739689821377	-0.945134334029782	-0.0123739689821377	DKO	negative	Unknown	0	0	0	none	none	0.945813240078682	0.0541867599213181	0	0	0.945813240078682	0.0541867599213181	0	0	0.945813240078682	0.0541867599213181	0	0	0.945813240078682	0.0541867599213181	0	0	1.10634252767973	0.000107702551434564	high	high	72	0	1.11651599316582e-05	0
716	81	1_81	1_2	81_2	1_2__81_2	1	81	1	1	-0.945134334029782	-0.0123739689821377	-0.945134334029782	-0.0123739689821377	-0.945134334029782	-0.0123739689821377	-0.945134334029782	-0.0123739689821377	DKO	negative	Unknown	0	0	0	none	none	0.945813240078682	0.0541867599213181	0	0	0.945813240078682	0.0541867599213181	0	0	0.945813240078682	0.0541867599213181	0	0	0.945813240078682	0.0541867599213181	0	0	1.10634252767973	0.000107702551434564	high	high	77	0	1.19778364646071e-05	0
717	81	1_81	1_3	81_2	1_3__81_2	1	81	1	1	-0.945134334029782	-0.0123739689821377	-0.945134334029782	-0.0123739689821377	-0.945134334029782	-0.0123739689821377	-0.945134334029782	-0.0123739689821377	DKO	negative	Unknown	0	0	0	none	none	0.945813240078682	0.0541867599213181	0	0	0.945813240078682	0.0541867599213181	0	0	0.945813240078682	0.0541867599213181	0	0	0.945813240078682	0.0541867599213181	0	0	1.10634252767973	0.000107702551434564	high	high	89	0	1.38166800881668e-05	0
718	81	1_81	1_1	81_3	1_1__81_3	1	81	1	1	-0.945134334029782	-0.0123739689821377	-0.945134334029782	-0.0123739689821377	-0.945134334029782	-0.0123739689821377	-0.945134334029782	-0.0123739689821377	DKO	negative	Unknown	0	0	0	none	none	0.945813240078682	0.0541867599213181	0	0	0.945813240078682	0.0541867599213181	0	0	0.945813240078682	0.0541867599213181	0	0	0.945813240078682	0.0541867599213181	0	0	1.10634252767973	0.000107702551434564	high	high	82	0	1.26775178336025e-05	0
719	81	1_81	1_2	81_3	1_2__81_3	1	81	1	1	-0.945134334029782	-0.0123739689821377	-0.945134334029782	-0.0123739689821377	-0.945134334029782	-0.0123739689821377	-0.945134334029782	-0.0123739689821377	DKO	negative	Unknown	0	0	0	none	none	0.945813240078682	0.0541867599213181	0	0	0.945813240078682	0.0541867599213181	0	0	0.945813240078682	0.0541867599213181	0	0	0.945813240078682	0.0541867599213181	0	0	1.10634252767973	0.000107702551434564	high	high	79	0	1.22088545147279e-05	0
720	81	1_81	1_3	81_3	1_3__81_3	1	81	1	1	-0.945134334029782	-0.0123739689821377	-0.945134334029782	-0.0123739689821377	-0.945134334029782	-0.0123739689821377	-0.945134334029782	-0.0123739689821377	DKO	negative	Unknown	0	0	0	none	none	0.945813240078682	0.0541867599213181	0	0	0.945813240078682	0.0541867599213181	0	0	0.945813240078682	0.0541867599213181	0	0	0.945813240078682	0.0541867599213181	0	0	1.10634252767973	0.000107702551434564	high	high	76	0	1.18249806711453e-05	0
721	81	1_81	1_1	81_1	1_1__81_1	1	81	1	1	-0.945134334029782	-0.0123739689821377	-0.945134334029782	-0.0123739689821377	-0.945134334029782	-0.0123739689821377	-0.945134334029782	-0.0123739689821377	DKO	negative	Unknown	0	0	0	none	none	0.945813240078682	0.0541867599213181	0	0	0.945813240078682	0.0541867599213181	0	0	0.945813240078682	0.0541867599213181	0	0	0.945813240078682	0.0541867599213181	0	0	1.10634252767973	0.000107702551434564	high	high	75	0	1.15803985836691e-05	0
722	81	1_81	1_2	81_1	1_2__81_1	1	81	1	1	-0.945134334029782	-0.0123739689821377	-0.945134334029782	-0.0123739689821377	-0.945134334029782	-0.0123739689821377	-0.945134334029782	-0.0123739689821377	DKO	negative	Unknown	0	0	0	none	none	0.945813240078682	0.0541867599213181	0	0	0.945813240078682	0.0541867599213181	0	0	0.945813240078682	0.0541867599213181	0	0	0.945813240078682	0.0541867599213181	0	0	1.10634252767973	0.000107702551434564	high	high	72	0	1.10719519439483e-05	0
723	81	1_81	1_3	81_1	1_3__81_1	1	81	1	1	-0.945134334029782	-0.0123739689821377	-0.945134334029782	-0.0123739689821377	-0.945134334029782	-0.0123739689821377	-0.945134334029782	-0.0123739689821377	DKO	negative	Unknown	0	0	0	none	none	0.945813240078682	0.0541867599213181	0	0	0.945813240078682	0.0541867599213181	0	0	0.945813240078682	0.0541867599213181	0	0	0.945813240078682	0.0541867599213181	0	0	1.10634252767973	0.000107702551434564	high	high	81	0	1.2579199831279e-05	0
724	82	1_82	1_1	82_2	1_1__82_2	1	82	1	1	-0.945134334029782	-0.0233265759889036	-0.945134334029782	-0.0233265759889036	-0.945134334029782	-0.0233265759889036	-0.945134334029782	-0.0233265759889036	DKO	negative	Unknown	0	0	0	none	none	0.946414162156218	0.0535858378437818	0	0	0.946414162156218	0.0535858378437818	0	0	0.946414162156218	0.0535858378437818	0	0	0.946414162156218	0.0535858378437818	0	0	2.01185031929137	0.000195853822004436	high	high	148	0	2.29282010568325e-05	0
725	82	1_82	1_2	82_2	1_2__82_2	1	82	1	1	-0.945134334029782	-0.0233265759889036	-0.945134334029782	-0.0233265759889036	-0.945134334029782	-0.0233265759889036	-0.945134334029782	-0.0233265759889036	DKO	negative	Unknown	0	0	0	none	none	0.946414162156218	0.0535858378437818	0	0	0.946414162156218	0.0535858378437818	0	0	0.946414162156218	0.0535858378437818	0	0	0.946414162156218	0.0535858378437818	0	0	2.01185031929137	0.000195853822004436	high	high	129	0	1.99287593767856e-05	0
726	82	1_82	1_3	82_2	1_3__82_2	1	82	1	1	-0.945134334029782	-0.0233265759889036	-0.945134334029782	-0.0233265759889036	-0.945134334029782	-0.0233265759889036	-0.945134334029782	-0.0233265759889036	DKO	negative	Unknown	0	0	0	none	none	0.946414162156218	0.0535858378437818	0	0	0.946414162156218	0.0535858378437818	0	0	0.946414162156218	0.0535858378437818	0	0	0.946414162156218	0.0535858378437818	0	0	2.01185031929137	0.000195853822004436	high	high	136	0	2.10409766690539e-05	0
727	82	1_82	1_1	82_3	1_1__82_3	1	82	1	1	-0.945134334029782	-0.0233265759889036	-0.945134334029782	-0.0233265759889036	-0.945134334029782	-0.0233265759889036	-0.945134334029782	-0.0233265759889036	DKO	negative	Unknown	0	0	0	none	none	0.946414162156218	0.0535858378437818	0	0	0.946414162156218	0.0535858378437818	0	0	0.946414162156218	0.0535858378437818	0	0	0.946414162156218	0.0535858378437818	0	0	2.01185031929137	0.000195853822004436	high	high	145	0	2.24487384572533e-05	0
728	82	1_82	1_2	82_3	1_2__82_3	1	82	1	1	-0.945134334029782	-0.0233265759889036	-0.945134334029782	-0.0233265759889036	-0.945134334029782	-0.0233265759889036	-0.945134334029782	-0.0233265759889036	DKO	negative	Unknown	0	0	0	none	none	0.946414162156218	0.0535858378437818	0	0	0.946414162156218	0.0535858378437818	0	0	0.946414162156218	0.0535858378437818	0	0	0.946414162156218	0.0535858378437818	0	0	2.01185031929137	0.000195853822004436	high	high	134	0	2.07063231463864e-05	0
729	82	1_82	1_3	82_3	1_3__82_3	1	82	1	1	-0.945134334029782	-0.0233265759889036	-0.945134334029782	-0.0233265759889036	-0.945134334029782	-0.0233265759889036	-0.945134334029782	-0.0233265759889036	DKO	negative	Unknown	0	0	0	none	none	0.946414162156218	0.0535858378437818	0	0	0.946414162156218	0.0535858378437818	0	0	0.946414162156218	0.0535858378437818	0	0	0.946414162156218	0.0535858378437818	0	0	2.01185031929137	0.000195853822004436	high	high	156	0	2.41058939784052e-05	0
730	82	1_82	1_1	82_1	1_1__82_1	1	82	1	1	-0.945134334029782	-0.0233265759889036	-0.945134334029782	-0.0233265759889036	-0.945134334029782	-0.0233265759889036	-0.945134334029782	-0.0233265759889036	DKO	negative	Unknown	0	0	0	none	none	0.946414162156218	0.0535858378437818	0	0	0.946414162156218	0.0535858378437818	0	0	0.946414162156218	0.0535858378437818	0	0	0.946414162156218	0.0535858378437818	0	0	2.01185031929137	0.000195853822004436	high	high	130	0	2.00721709053141e-05	0
731	82	1_82	1_2	82_1	1_2__82_1	1	82	1	1	-0.945134334029782	-0.0233265759889036	-0.945134334029782	-0.0233265759889036	-0.945134334029782	-0.0233265759889036	-0.945134334029782	-0.0233265759889036	DKO	negative	Unknown	0	0	0	none	none	0.946414162156218	0.0535858378437818	0	0	0.946414162156218	0.0535858378437818	0	0	0.946414162156218	0.0535858378437818	0	0	0.946414162156218	0.0535858378437818	0	0	2.01185031929137	0.000195853822004436	high	high	158	0	2.44430335847524e-05	0
732	82	1_82	1_3	82_1	1_3__82_1	1	82	1	1	-0.945134334029782	-0.0233265759889036	-0.945134334029782	-0.0233265759889036	-0.945134334029782	-0.0233265759889036	-0.945134334029782	-0.0233265759889036	DKO	negative	Unknown	0	0	0	none	none	0.946414162156218	0.0535858378437818	0	0	0.946414162156218	0.0535858378437818	0	0	0.946414162156218	0.0535858378437818	0	0	0.946414162156218	0.0535858378437818	0	0	2.01185031929137	0.000195853822004436	high	high	145	0	2.23619401166106e-05	0
733	83	1_83	1_1	83_2	1_1__83_2	1	83	1	1	-0.945134334029782	0.014506344019901	-0.945134334029782	0.014506344019901	-0.945134334029782	0.014506344019901	-0.945134334029782	0.014506344019901	DKO	negative	Unknown	0	0	0	none	none	0.945134334029782	0.054069765744773	0.000795900225444957	0	0.945134334029782	0.054069765744773	0.000795900225444957	0	0.945134334029782	0.054069765744773	0.000795900225444957	0	0.945134334029782	0.054069765744773	0.000795900225444957	0	2.06169309473881	0.000200706020986181	high	high	148	0	2.29717038393509e-05	0
734	83	1_83	1_2	83_2	1_2__83_2	1	83	1	1	-0.945134334029782	0.014506344019901	-0.945134334029782	0.014506344019901	-0.945134334029782	0.014506344019901	-0.945134334029782	0.014506344019901	DKO	negative	Unknown	0	0	0	none	none	0.945134334029782	0.054069765744773	0.000795900225444957	0	0.945134334029782	0.054069765744773	0.000795900225444957	0	0.945134334029782	0.054069765744773	0.000795900225444957	0	0.945134334029782	0.054069765744773	0.000795900225444957	0	2.06169309473881	0.000200706020986181	high	high	137	0	2.12277313562793e-05	0
735	83	1_83	1_3	83_2	1_3__83_2	1	83	1	1	-0.945134334029782	0.014506344019901	-0.945134334029782	0.014506344019901	-0.945134334029782	0.014506344019901	-0.945134334029782	0.014506344019901	DKO	negative	Unknown	0	0	0	none	none	0.945134334029782	0.054069765744773	0.000795900225444957	0	0.945134334029782	0.054069765744773	0.000795900225444957	0	0.945134334029782	0.054069765744773	0.000795900225444957	0	0.945134334029782	0.054069765744773	0.000795900225444957	0	2.06169309473881	0.000200706020986181	high	high	150	0	2.32296916042404e-05	0
736	83	1_83	1_1	83_3	1_1__83_3	1	83	1	1	-0.945134334029782	0.014506344019901	-0.945134334029782	0.014506344019901	-0.945134334029782	0.014506344019901	-0.945134334029782	0.014506344019901	DKO	negative	Unknown	0	0	0	none	none	0.945134334029782	0.054069765744773	0.000795900225444957	0	0.945134334029782	0.054069765744773	0.000795900225444957	0	0.945134334029782	0.054069765744773	0.000795900225444957	0	0.945134334029782	0.054069765744773	0.000795900225444957	0	2.06169309473881	0.000200706020986181	high	high	156	0	2.41185509414655e-05	0
737	83	1_83	1_2	83_3	1_2__83_3	1	83	1	1	-0.945134334029782	0.014506344019901	-0.945134334029782	0.014506344019901	-0.945134334029782	0.014506344019901	-0.945134334029782	0.014506344019901	DKO	negative	Unknown	0	0	0	none	none	0.945134334029782	0.054069765744773	0.000795900225444957	0	0.945134334029782	0.054069765744773	0.000795900225444957	0	0.945134334029782	0.054069765744773	0.000795900225444957	0	0.945134334029782	0.054069765744773	0.000795900225444957	0	2.06169309473881	0.000200706020986181	high	high	144	0	2.22843897036861e-05	0
738	83	1_83	1_3	83_3	1_3__83_3	1	83	1	1	-0.945134334029782	0.014506344019901	-0.945134334029782	0.014506344019901	-0.945134334029782	0.014506344019901	-0.945134334029782	0.014506344019901	DKO	negative	Unknown	0	0	0	none	none	0.945134334029782	0.054069765744773	0.000795900225444957	0	0.945134334029782	0.054069765744773	0.000795900225444957	0	0.945134334029782	0.054069765744773	0.000795900225444957	0	0.945134334029782	0.054069765744773	0.000795900225444957	0	2.06169309473881	0.000200706020986181	high	high	144	0	2.23240999214399e-05	0
739	83	1_83	1_1	83_1	1_1__83_1	1	83	1	1	-0.945134334029782	0.014506344019901	-0.945134334029782	0.014506344019901	-0.945134334029782	0.014506344019901	-0.945134334029782	0.014506344019901	DKO	negative	Unknown	0	0	0	none	none	0.945134334029782	0.054069765744773	0.000795900225444957	0	0.945134334029782	0.054069765744773	0.000795900225444957	0	0.945134334029782	0.054069765744773	0.000795900225444957	0	0.945134334029782	0.054069765744773	0.000795900225444957	0	2.06169309473881	0.000200706020986181	high	high	131	0	2.02253930458622e-05	0
740	83	1_83	1_2	83_1	1_2__83_1	1	83	1	1	-0.945134334029782	0.014506344019901	-0.945134334029782	0.014506344019901	-0.945134334029782	0.014506344019901	-0.945134334029782	0.014506344019901	DKO	negative	Unknown	0	0	0	none	none	0.945134334029782	0.054069765744773	0.000795900225444957	0	0.945134334029782	0.054069765744773	0.000795900225444957	0	0.945134334029782	0.054069765744773	0.000795900225444957	0	0.945134334029782	0.054069765744773	0.000795900225444957	0	2.06169309473881	0.000200706020986181	high	high	151	0	2.33586147287521e-05	0
741	83	1_83	1_3	83_1	1_3__83_1	1	83	1	1	-0.945134334029782	0.014506344019901	-0.945134334029782	0.014506344019901	-0.945134334029782	0.014506344019901	-0.945134334029782	0.014506344019901	DKO	negative	Unknown	0	0	0	none	none	0.945134334029782	0.054069765744773	0.000795900225444957	0	0.945134334029782	0.054069765744773	0.000795900225444957	0	0.945134334029782	0.054069765744773	0.000795900225444957	0	0.945134334029782	0.054069765744773	0.000795900225444957	0	2.06169309473881	0.000200706020986181	high	high	150	0	2.3202124630466e-05	0
742	84	1_84	1_1	84_2	1_1__84_2	1	84	1	1	-0.945134334029782	0.0154540563235059	-0.945134334029782	0.0154540563235059	-0.945134334029782	0.0154540563235059	-0.945134334029782	0.0154540563235059	DKO	negative	Unknown	0	0	0	none	none	0.945134334029782	0.0540177688780875	0.000847897092130411	0	0.945134334029782	0.0540177688780875	0.000847897092130411	0	0.945134334029782	0.0540177688780875	0.000847897092130411	0	0.945134334029782	0.0540177688780875	0.000847897092130411	0	1.2296678569693	0.000119708284097532	high	high	80	0	1.24029740662118e-05	0
743	84	1_84	1_2	84_2	1_2__84_2	1	84	1	1	-0.945134334029782	0.0154540563235059	-0.945134334029782	0.0154540563235059	-0.945134334029782	0.0154540563235059	-0.945134334029782	0.0154540563235059	DKO	negative	Unknown	0	0	0	none	none	0.945134334029782	0.0540177688780875	0.000847897092130411	0	0.945134334029782	0.0540177688780875	0.000847897092130411	0	0.945134334029782	0.0540177688780875	0.000847897092130411	0	0.945134334029782	0.0540177688780875	0.000847897092130411	0	1.2296678569693	0.000119708284097532	high	high	99	0	1.53393025939204e-05	0
744	84	1_84	1_3	84_2	1_3__84_2	1	84	1	1	-0.945134334029782	0.0154540563235059	-0.945134334029782	0.0154540563235059	-0.945134334029782	0.0154540563235059	-0.945134334029782	0.0154540563235059	DKO	negative	Unknown	0	0	0	none	none	0.945134334029782	0.0540177688780875	0.000847897092130411	0	0.945134334029782	0.0540177688780875	0.000847897092130411	0	0.945134334029782	0.0540177688780875	0.000847897092130411	0	0.945134334029782	0.0540177688780875	0.000847897092130411	0	1.2296678569693	0.000119708284097532	high	high	75	0	1.16117640204523e-05	0
745	84	1_84	1_1	84_3	1_1__84_3	1	84	1	1	-0.945134334029782	0.0154540563235059	-0.945134334029782	0.0154540563235059	-0.945134334029782	0.0154540563235059	-0.945134334029782	0.0154540563235059	DKO	negative	Unknown	0	0	0	none	none	0.945134334029782	0.0540177688780875	0.000847897092130411	0	0.945134334029782	0.0540177688780875	0.000847897092130411	0	0.945134334029782	0.0540177688780875	0.000847897092130411	0	0.945134334029782	0.0540177688780875	0.000847897092130411	0	1.2296678569693	0.000119708284097532	high	high	78	0	1.20624744645174e-05	0
746	84	1_84	1_2	84_3	1_2__84_3	1	84	1	1	-0.945134334029782	0.0154540563235059	-0.945134334029782	0.0154540563235059	-0.945134334029782	0.0154540563235059	-0.945134334029782	0.0154540563235059	DKO	negative	Unknown	0	0	0	none	none	0.945134334029782	0.0540177688780875	0.000847897092130411	0	0.945134334029782	0.0540177688780875	0.000847897092130411	0	0.945134334029782	0.0540177688780875	0.000847897092130411	0	0.945134334029782	0.0540177688780875	0.000847897092130411	0	1.2296678569693	0.000119708284097532	high	high	88	0	1.36180980779527e-05	0
747	84	1_84	1_3	84_3	1_3__84_3	1	84	1	1	-0.945134334029782	0.0154540563235059	-0.945134334029782	0.0154540563235059	-0.945134334029782	0.0154540563235059	-0.945134334029782	0.0154540563235059	DKO	negative	Unknown	0	0	0	none	none	0.945134334029782	0.0540177688780875	0.000847897092130411	0	0.945134334029782	0.0540177688780875	0.000847897092130411	0	0.945134334029782	0.0540177688780875	0.000847897092130411	0	0.945134334029782	0.0540177688780875	0.000847897092130411	0	1.2296678569693	0.000119708284097532	high	high	81	0	1.25825636835754e-05	0
748	84	1_84	1_1	84_1	1_1__84_1	1	84	1	1	-0.945134334029782	0.0154540563235059	-0.945134334029782	0.0154540563235059	-0.945134334029782	0.0154540563235059	-0.945134334029782	0.0154540563235059	DKO	negative	Unknown	0	0	0	none	none	0.945134334029782	0.0540177688780875	0.000847897092130411	0	0.945134334029782	0.0540177688780875	0.000847897092130411	0	0.945134334029782	0.0540177688780875	0.000847897092130411	0	0.945134334029782	0.0540177688780875	0.000847897092130411	0	1.2296678569693	0.000119708284097532	high	high	98	0	1.5165266638852e-05	0
749	84	1_84	1_2	84_1	1_2__84_1	1	84	1	1	-0.945134334029782	0.0154540563235059	-0.945134334029782	0.0154540563235059	-0.945134334029782	0.0154540563235059	-0.945134334029782	0.0154540563235059	DKO	negative	Unknown	0	0	0	none	none	0.945134334029782	0.0540177688780875	0.000847897092130411	0	0.945134334029782	0.0540177688780875	0.000847897092130411	0	0.945134334029782	0.0540177688780875	0.000847897092130411	0	0.945134334029782	0.0540177688780875	0.000847897092130411	0	1.2296678569693	0.000119708284097532	high	high	81	0	1.25224568668162e-05	0
750	84	1_84	1_3	84_1	1_3__84_1	1	84	1	1	-0.945134334029782	0.0154540563235059	-0.945134334029782	0.0154540563235059	-0.945134334029782	0.0154540563235059	-0.945134334029782	0.0154540563235059	DKO	negative	Unknown	0	0	0	none	none	0.945134334029782	0.0540177688780875	0.000847897092130411	0	0.945134334029782	0.0540177688780875	0.000847897092130411	0	0.945134334029782	0.0540177688780875	0.000847897092130411	0	0.945134334029782	0.0540177688780875	0.000847897092130411	0	1.2296678569693	0.000119708284097532	high	high	102	0	1.5737180722532e-05	0
751	85	1_85	1_1	85_2	1_1__85_2	1	85	1	1	-0.945134334029782	-0.0224802076234482	-0.945134334029782	-0.0224802076234482	-0.945134334029782	-0.0224802076234482	-0.945134334029782	-0.0224802076234482	DKO	negative	Unknown	0	0	0	none	none	0.946367725592191	0.0536322744078087	0	0	0.946367725592191	0.0536322744078087	0	0	0.946367725592191	0.0536322744078087	0	0	0.946367725592191	0.0536322744078087	0	0	1.16078288558485	0.000113002325510581	high	high	85	0	1.32245147832051e-05	0
752	85	1_85	1_2	85_2	1_2__85_2	1	85	1	1	-0.945134334029782	-0.0224802076234482	-0.945134334029782	-0.0224802076234482	-0.945134334029782	-0.0224802076234482	-0.945134334029782	-0.0224802076234482	DKO	negative	Unknown	0	0	0	none	none	0.946367725592191	0.0536322744078087	0	0	0.946367725592191	0.0536322744078087	0	0	0.946367725592191	0.0536322744078087	0	0	0.946367725592191	0.0536322744078087	0	0	1.16078288558485	0.000113002325510581	high	high	90	0	1.38675748872159e-05	0
753	85	1_85	1_3	85_2	1_3__85_2	1	85	1	1	-0.945134334029782	-0.0224802076234482	-0.945134334029782	-0.0224802076234482	-0.945134334029782	-0.0224802076234482	-0.945134334029782	-0.0224802076234482	DKO	negative	Unknown	0	0	0	none	none	0.946367725592191	0.0536322744078087	0	0	0.946367725592191	0.0536322744078087	0	0	0.946367725592191	0.0536322744078087	0	0	0.946367725592191	0.0536322744078087	0	0	1.16078288558485	0.000113002325510581	high	high	71	0	1.10555636372189e-05	0
754	85	1_85	1_1	85_3	1_1__85_3	1	85	1	1	-0.945134334029782	-0.0224802076234482	-0.945134334029782	-0.0224802076234482	-0.945134334029782	-0.0224802076234482	-0.945134334029782	-0.0224802076234482	DKO	negative	Unknown	0	0	0	none	none	0.946367725592191	0.0536322744078087	0	0	0.946367725592191	0.0536322744078087	0	0	0.946367725592191	0.0536322744078087	0	0	0.946367725592191	0.0536322744078087	0	0	1.16078288558485	0.000113002325510581	high	high	72	0	1.11248180036638e-05	0
755	85	1_85	1_2	85_3	1_2__85_3	1	85	1	1	-0.945134334029782	-0.0224802076234482	-0.945134334029782	-0.0224802076234482	-0.945134334029782	-0.0224802076234482	-0.945134334029782	-0.0224802076234482	DKO	negative	Unknown	0	0	0	none	none	0.946367725592191	0.0536322744078087	0	0	0.946367725592191	0.0536322744078087	0	0	0.946367725592191	0.0536322744078087	0	0	0.946367725592191	0.0536322744078087	0	0	1.16078288558485	0.000113002325510581	high	high	79	0	1.21968504935257e-05	0
756	85	1_85	1_3	85_3	1_3__85_3	1	85	1	1	-0.945134334029782	-0.0224802076234482	-0.945134334029782	-0.0224802076234482	-0.945134334029782	-0.0224802076234482	-0.945134334029782	-0.0224802076234482	DKO	negative	Unknown	0	0	0	none	none	0.946367725592191	0.0536322744078087	0	0	0.946367725592191	0.0536322744078087	0	0	0.946367725592191	0.0536322744078087	0	0	0.946367725592191	0.0536322744078087	0	0	1.16078288558485	0.000113002325510581	high	high	74	0	1.14688399737003e-05	0
757	85	1_85	1_1	85_1	1_1__85_1	1	85	1	1	-0.945134334029782	-0.0224802076234482	-0.945134334029782	-0.0224802076234482	-0.945134334029782	-0.0224802076234482	-0.945134334029782	-0.0224802076234482	DKO	negative	Unknown	0	0	0	none	none	0.946367725592191	0.0536322744078087	0	0	0.946367725592191	0.0536322744078087	0	0	0.946367725592191	0.0536322744078087	0	0	0.946367725592191	0.0536322744078087	0	0	1.16078288558485	0.000113002325510581	high	high	90	0	1.38699614100048e-05	0
758	85	1_85	1_2	85_1	1_2__85_1	1	85	1	1	-0.945134334029782	-0.0224802076234482	-0.945134334029782	-0.0224802076234482	-0.945134334029782	-0.0224802076234482	-0.945134334029782	-0.0224802076234482	DKO	negative	Unknown	0	0	0	none	none	0.946367725592191	0.0536322744078087	0	0	0.946367725592191	0.0536322744078087	0	0	0.946367725592191	0.0536322744078087	0	0	0.946367725592191	0.0536322744078087	0	0	1.16078288558485	0.000113002325510581	high	high	113	0	1.75065844231769e-05	0
759	85	1_85	1_3	85_1	1_3__85_1	1	85	1	1	-0.945134334029782	-0.0224802076234482	-0.945134334029782	-0.0224802076234482	-0.945134334029782	-0.0224802076234482	-0.945134334029782	-0.0224802076234482	DKO	negative	Unknown	0	0	0	none	none	0.946367725592191	0.0536322744078087	0	0	0.946367725592191	0.0536322744078087	0	0	0.946367725592191	0.0536322744078087	0	0	0.946367725592191	0.0536322744078087	0	0	1.16078288558485	0.000113002325510581	high	high	64	0	9.94669673464217e-06	0
760	86	1_86	1_1	86_2	1_1__86_2	1	86	1	1	-0.945134334029782	0.0214629083056934	-0.945134334029782	0.0214629083056934	-0.945134334029782	0.0214629083056934	-0.945134334029782	0.0214629083056934	DKO	negative	Unknown	0	0	0	none	none	0.945134334029782	0.0536880892123683	0.00117757675784959	0	0.945134334029782	0.0536880892123683	0.00117757675784959	0	0.945134334029782	0.0536880892123683	0.00117757675784959	0	0.945134334029782	0.0536880892123683	0.00117757675784959	0	1.42851513575226	0.000139066085804441	high	high	105	0	1.62567320612835e-05	0
761	86	1_86	1_2	86_2	1_2__86_2	1	86	1	1	-0.945134334029782	0.0214629083056934	-0.945134334029782	0.0214629083056934	-0.945134334029782	0.0214629083056934	-0.945134334029782	0.0214629083056934	DKO	negative	Unknown	0	0	0	none	none	0.945134334029782	0.0536880892123683	0.00117757675784959	0	0.945134334029782	0.0536880892123683	0.00117757675784959	0	0.945134334029782	0.0536880892123683	0.00117757675784959	0	0.945134334029782	0.0536880892123683	0.00117757675784959	0	1.42851513575226	0.000139066085804441	high	high	100	0	1.54507414285766e-05	0
762	86	1_86	1_3	86_2	1_3__86_2	1	86	1	1	-0.945134334029782	0.0214629083056934	-0.945134334029782	0.0214629083056934	-0.945134334029782	0.0214629083056934	-0.945134334029782	0.0214629083056934	DKO	negative	Unknown	0	0	0	none	none	0.945134334029782	0.0536880892123683	0.00117757675784959	0	0.945134334029782	0.0536880892123683	0.00117757675784959	0	0.945134334029782	0.0536880892123683	0.00117757675784959	0	0.945134334029782	0.0536880892123683	0.00117757675784959	0	1.42851513575226	0.000139066085804441	high	high	107	0	1.65965247813596e-05	0
763	86	1_86	1_1	86_3	1_1__86_3	1	86	1	1	-0.945134334029782	0.0214629083056934	-0.945134334029782	0.0214629083056934	-0.945134334029782	0.0214629083056934	-0.945134334029782	0.0214629083056934	DKO	negative	Unknown	0	0	0	none	none	0.945134334029782	0.0536880892123683	0.00117757675784959	0	0.945134334029782	0.0536880892123683	0.00117757675784959	0	0.945134334029782	0.0536880892123683	0.00117757675784959	0	0.945134334029782	0.0536880892123683	0.00117757675784959	0	1.42851513575226	0.000139066085804441	high	high	99	0	1.52467415474408e-05	0
764	86	1_86	1_2	86_3	1_2__86_3	1	86	1	1	-0.945134334029782	0.0214629083056934	-0.945134334029782	0.0214629083056934	-0.945134334029782	0.0214629083056934	-0.945134334029782	0.0214629083056934	DKO	negative	Unknown	0	0	0	none	none	0.945134334029782	0.0536880892123683	0.00117757675784959	0	0.945134334029782	0.0536880892123683	0.00117757675784959	0	0.945134334029782	0.0536880892123683	0.00117757675784959	0	0.945134334029782	0.0536880892123683	0.00117757675784959	0	1.42851513575226	0.000139066085804441	high	high	98	0	1.51392902874784e-05	0
765	86	1_86	1_3	86_3	1_3__86_3	1	86	1	1	-0.945134334029782	0.0214629083056934	-0.945134334029782	0.0214629083056934	-0.945134334029782	0.0214629083056934	-0.945134334029782	0.0214629083056934	DKO	negative	Unknown	0	0	0	none	none	0.945134334029782	0.0536880892123683	0.00117757675784959	0	0.945134334029782	0.0536880892123683	0.00117757675784959	0	0.945134334029782	0.0536880892123683	0.00117757675784959	0	0.945134334029782	0.0536880892123683	0.00117757675784959	0	1.42851513575226	0.000139066085804441	high	high	112	0	1.7268383186159e-05	0
766	86	1_86	1_1	86_1	1_1__86_1	1	86	1	1	-0.945134334029782	0.0214629083056934	-0.945134334029782	0.0214629083056934	-0.945134334029782	0.0214629083056934	-0.945134334029782	0.0214629083056934	DKO	negative	Unknown	0	0	0	none	none	0.945134334029782	0.0536880892123683	0.00117757675784959	0	0.945134334029782	0.0536880892123683	0.00117757675784959	0	0.945134334029782	0.0536880892123683	0.00117757675784959	0	0.945134334029782	0.0536880892123683	0.00117757675784959	0	1.42851513575226	0.000139066085804441	high	high	99	0	1.53255463609808e-05	0
767	86	1_86	1_2	86_1	1_2__86_1	1	86	1	1	-0.945134334029782	0.0214629083056934	-0.945134334029782	0.0214629083056934	-0.945134334029782	0.0214629083056934	-0.945134334029782	0.0214629083056934	DKO	negative	Unknown	0	0	0	none	none	0.945134334029782	0.0536880892123683	0.00117757675784959	0	0.945134334029782	0.0536880892123683	0.00117757675784959	0	0.945134334029782	0.0536880892123683	0.00117757675784959	0	0.945134334029782	0.0536880892123683	0.00117757675784959	0	1.42851513575226	0.000139066085804441	high	high	88	0	1.35911397785394e-05	0
768	86	1_86	1_3	86_1	1_3__86_1	1	86	1	1	-0.945134334029782	0.0214629083056934	-0.945134334029782	0.0214629083056934	-0.945134334029782	0.0214629083056934	-0.945134334029782	0.0214629083056934	DKO	negative	Unknown	0	0	0	none	none	0.945134334029782	0.0536880892123683	0.00117757675784959	0	0.945134334029782	0.0536880892123683	0.00117757675784959	0	0.945134334029782	0.0536880892123683	0.00117757675784959	0	0.945134334029782	0.0536880892123683	0.00117757675784959	0	1.42851513575226	0.000139066085804441	high	high	102	0	1.57404692228122e-05	0
769	87	1_87	1_1	87_2	1_1__87_2	1	87	1	1	-0.945134334029782	0.0153053463087417	-0.945134334029782	0.0153053463087417	-0.945134334029782	0.0153053463087417	-0.945134334029782	0.0153053463087417	DKO	negative	Unknown	0	0	0	none	none	0.945134334029782	0.054025927952084	0.000839738018133931	0	0.945134334029782	0.054025927952084	0.000839738018133931	0	0.945134334029782	0.054025927952084	0.000839738018133931	0	0.945134334029782	0.054025927952084	0.000839738018133931	0	1.08087661181434	0.000105223442076748	high	high	72	2	1.10796140904766e-05	2
770	87	1_87	1_2	87_2	1_2__87_2	1	87	1	1	-0.945134334029782	0.0153053463087417	-0.945134334029782	0.0153053463087417	-0.945134334029782	0.0153053463087417	-0.945134334029782	0.0153053463087417	DKO	negative	Unknown	0	0	0	none	none	0.945134334029782	0.054025927952084	0.000839738018133931	0	0.945134334029782	0.054025927952084	0.000839738018133931	0	0.945134334029782	0.054025927952084	0.000839738018133931	0	0.945134334029782	0.054025927952084	0.000839738018133931	0	1.08087661181434	0.000105223442076748	high	high	82	0	1.27451128211299e-05	0
771	87	1_87	1_3	87_2	1_3__87_2	1	87	1	1	-0.945134334029782	0.0153053463087417	-0.945134334029782	0.0153053463087417	-0.945134334029782	0.0153053463087417	-0.945134334029782	0.0153053463087417	DKO	negative	Unknown	0	0	0	none	none	0.945134334029782	0.054025927952084	0.000839738018133931	0	0.945134334029782	0.054025927952084	0.000839738018133931	0	0.945134334029782	0.054025927952084	0.000839738018133931	0	0.945134334029782	0.054025927952084	0.000839738018133931	0	1.08087661181434	0.000105223442076748	high	high	75	0	1.15895896726528e-05	0
772	87	1_87	1_1	87_3	1_1__87_3	1	87	1	1	-0.945134334029782	0.0153053463087417	-0.945134334029782	0.0153053463087417	-0.945134334029782	0.0153053463087417	-0.945134334029782	0.0153053463087417	DKO	negative	Unknown	0	0	0	none	none	0.945134334029782	0.054025927952084	0.000839738018133931	0	0.945134334029782	0.054025927952084	0.000839738018133931	0	0.945134334029782	0.054025927952084	0.000839738018133931	0	0.945134334029782	0.054025927952084	0.000839738018133931	0	1.08087661181434	0.000105223442076748	high	high	71	0	1.09293806278121e-05	0
773	87	1_87	1_2	87_3	1_2__87_3	1	87	1	1	-0.945134334029782	0.0153053463087417	-0.945134334029782	0.0153053463087417	-0.945134334029782	0.0153053463087417	-0.945134334029782	0.0153053463087417	DKO	negative	Unknown	0	0	0	none	none	0.945134334029782	0.054025927952084	0.000839738018133931	0	0.945134334029782	0.054025927952084	0.000839738018133931	0	0.945134334029782	0.054025927952084	0.000839738018133931	0	0.945134334029782	0.054025927952084	0.000839738018133931	0	1.08087661181434	0.000105223442076748	high	high	76	0	1.1810507418617e-05	0
774	87	1_87	1_3	87_3	1_3__87_3	1	87	1	1	-0.945134334029782	0.0153053463087417	-0.945134334029782	0.0153053463087417	-0.945134334029782	0.0153053463087417	-0.945134334029782	0.0153053463087417	DKO	negative	Unknown	0	0	0	none	none	0.945134334029782	0.054025927952084	0.000839738018133931	0	0.945134334029782	0.054025927952084	0.000839738018133931	0	0.945134334029782	0.054025927952084	0.000839738018133931	0	0.945134334029782	0.054025927952084	0.000839738018133931	0	1.08087661181434	0.000105223442076748	high	high	79	0	1.22066291514394e-05	0
775	87	1_87	1_1	87_1	1_1__87_1	1	87	1	1	-0.945134334029782	0.0153053463087417	-0.945134334029782	0.0153053463087417	-0.945134334029782	0.0153053463087417	-0.945134334029782	0.0153053463087417	DKO	negative	Unknown	0	0	0	none	none	0.945134334029782	0.054025927952084	0.000839738018133931	0	0.945134334029782	0.054025927952084	0.000839738018133931	0	0.945134334029782	0.054025927952084	0.000839738018133931	0	0.945134334029782	0.054025927952084	0.000839738018133931	0	1.08087661181434	0.000105223442076748	high	high	71	0	1.10124915790046e-05	0
776	87	1_87	1_2	87_1	1_2__87_1	1	87	1	1	-0.945134334029782	0.0153053463087417	-0.945134334029782	0.0153053463087417	-0.945134334029782	0.0153053463087417	-0.945134334029782	0.0153053463087417	DKO	negative	Unknown	0	0	0	none	none	0.945134334029782	0.054025927952084	0.000839738018133931	0	0.945134334029782	0.054025927952084	0.000839738018133931	0	0.945134334029782	0.054025927952084	0.000839738018133931	0	0.945134334029782	0.054025927952084	0.000839738018133931	0	1.08087661181434	0.000105223442076748	high	high	83	0	1.27970362393096e-05	0
777	87	1_87	1_3	87_1	1_3__87_1	1	87	1	1	-0.945134334029782	0.0153053463087417	-0.945134334029782	0.0153053463087417	-0.945134334029782	0.0153053463087417	-0.945134334029782	0.0153053463087417	DKO	negative	Unknown	0	0	0	none	none	0.945134334029782	0.054025927952084	0.000839738018133931	0	0.945134334029782	0.054025927952084	0.000839738018133931	0	0.945134334029782	0.054025927952084	0.000839738018133931	0	0.945134334029782	0.054025927952084	0.000839738018133931	0	1.08087661181434	0.000105223442076748	high	high	79	0	1.22254865161591e-05	0
778	88	1_88	1_1	88_2	1_1__88_2	1	88	1	1	-0.945134334029782	0.0136718037072569	-0.945134334029782	0.0136718037072569	-0.945134334029782	0.0136718037072569	-0.945134334029782	0.0136718037072569	DKO	negative	Unknown	0	0	0	none	none	0.945134334029782	0.0541155533548052	0.000750112615412745	0	0.945134334029782	0.0541155533548052	0.000750112615412745	0	0.945134334029782	0.0541155533548052	0.000750112615412745	0	0.945134334029782	0.0541155533548052	0.000750112615412745	0	1.92905715891055	0.00018779389988154	high	high	127	0	1.9721446297921e-05	0
779	88	1_88	1_2	88_2	1_2__88_2	1	88	1	1	-0.945134334029782	0.0136718037072569	-0.945134334029782	0.0136718037072569	-0.945134334029782	0.0136718037072569	-0.945134334029782	0.0136718037072569	DKO	negative	Unknown	0	0	0	none	none	0.945134334029782	0.0541155533548052	0.000750112615412745	0	0.945134334029782	0.0541155533548052	0.000750112615412745	0	0.945134334029782	0.0541155533548052	0.000750112615412745	0	0.945134334029782	0.0541155533548052	0.000750112615412745	0	1.92905715891055	0.00018779389988154	high	high	140	0	2.16236346606373e-05	0
780	88	1_88	1_3	88_2	1_3__88_2	1	88	1	1	-0.945134334029782	0.0136718037072569	-0.945134334029782	0.0136718037072569	-0.945134334029782	0.0136718037072569	-0.945134334029782	0.0136718037072569	DKO	negative	Unknown	0	0	0	none	none	0.945134334029782	0.0541155533548052	0.000750112615412745	0	0.945134334029782	0.0541155533548052	0.000750112615412745	0	0.945134334029782	0.0541155533548052	0.000750112615412745	0	0.945134334029782	0.0541155533548052	0.000750112615412745	0	1.92905715891055	0.00018779389988154	high	high	128	0	1.9731874166673e-05	0
781	88	1_88	1_1	88_3	1_1__88_3	1	88	1	1	-0.945134334029782	0.0136718037072569	-0.945134334029782	0.0136718037072569	-0.945134334029782	0.0136718037072569	-0.945134334029782	0.0136718037072569	DKO	negative	Unknown	0	0	0	none	none	0.945134334029782	0.0541155533548052	0.000750112615412745	0	0.945134334029782	0.0541155533548052	0.000750112615412745	0	0.945134334029782	0.0541155533548052	0.000750112615412745	0	0.945134334029782	0.0541155533548052	0.000750112615412745	0	1.92905715891055	0.00018779389988154	high	high	124	0	1.91845330512893e-05	0
782	88	1_88	1_2	88_3	1_2__88_3	1	88	1	1	-0.945134334029782	0.0136718037072569	-0.945134334029782	0.0136718037072569	-0.945134334029782	0.0136718037072569	-0.945134334029782	0.0136718037072569	DKO	negative	Unknown	0	0	0	none	none	0.945134334029782	0.0541155533548052	0.000750112615412745	0	0.945134334029782	0.0541155533548052	0.000750112615412745	0	0.945134334029782	0.0541155533548052	0.000750112615412745	0	0.945134334029782	0.0541155533548052	0.000750112615412745	0	1.92905715891055	0.00018779389988154	high	high	149	0	2.31222441332878e-05	0
[truncated: 63,838 more rows]
[truncated: 14 more columns]
